# Supplementary material for: A nematode model to evaluate microdeletion phenotype expression
Source: G3 (Bethesda). 2023 Nov 13;14(2):jkad258. doi: 10.1093/g3journal/jkad258 (PMC10849325; doi:10.1093/g3journal/jkad258)
Supplement: jkad258_Supplementary_Data [file jkad258_supplementary_data.zip › suppl_data/Supplemental_Data_Set_1_G3-2023-404629.xlsx]

## Sheet: Brood_Hatch_Viable
Genotype	sprDf1 / nT1	sprDf1 / nT1	sprDf1 / nT1	Genotype	sprDf1 / sprDf1	sprDf1 / sprDf1	sprDf1 / sprDf1	Genotype	WT / nT1	WT / nT1	WT / nT1	Genotype	WT / WT	WT / WT	WT / WT	Genotype	sprDf1 / nT1	sprDf1 / nT1	Genotype	sprDf1 / sprDf1	sprDf1 / sprDf1	Genotype	WT / nT1	WT / nT1	Genotype	WT / WT	WT / WT
Index	Total Brood	Hatch Rate	Viable Worms	Index2	Total Brood	Hatch Rate	Viable Worms	Index3	Total Brood	Hatch Rate	Viable Worms	Index4	Total Brood	Hatch Rate	Viable Worms	Index	Total Brood	Hatch Rate	Index2	Total Brood	Hatch Rate	Index3	Total Brood	Hatch Rate	Index4	Total Brood	Hatch Rate
1	155	0.56129	87	1	0	0	0	1	97	0.804124	78	1	268	1	268	average	107.89	0.628292	average	0	0	average	110.547	0.655368	average	224.851	0.997174
2	159	0.641509	102	2	0	0	0	2	96	0.625	60	2	208	0.971154	202	sd	43.0212	0.215004	sd	0	0	sd	30.4898	0.177871	sd	45.8278	0.00989291
3	129	0.635659	82	3	0	0	0	3	121	0.595041	72	3	255	0.972549	248	count	155	155	count	118	118	count	75	75	count	67	67
4	121	0.669421	81	4	0	0	0	4	119	0.588235	70	4	217	1	217
5	127	0.622047	79	5	0	0	0	5	154	0.753247	116	5	183	1	183
6	180	0.577778	104	6	0	0	0	6	137	0.744526	102	6	251	1	251
7	154	0.538961	83	7	0	0	0	7	125	0.672	84	7	263	0.946768	249
8	86	0.976744	84	8	0	0	0	8	141	0.58156	82	8	246	1	246
9	86	0.72093	62	9	0	0	0	9	0	0	0	9	241	1	241
10	123	0.512195	63	10	0	0	0	10	148	0.635135	94	10	255	1	255
11	83	0.879518	73	11	0	0	0	11	118	0.661017	78	11	252	0.97619	246
12	33	0.787879	26	12	0	0	0	12	103	0.776699	80	12	306	1	306
13	93	1	93	13	0	0	0	13	93	0.634409	59	13	202	1	202
14	113	0.699115	79	14	0	0	0	14	101	0.762376	77	14	242	1	242
15	64	0.71875	46	15	0	0	0	15	122	0.631148	77	15	238	1	238
16	13	1	13	16	0	0	0	16	80	0.6875	55	16	291	1	291
17	51	0.941176	48	17	0	0	0	17	92	0.826087	76	17	183	1	183
18	35	0.942857	33	18	0	0	0	18	95	0.989474	94	18	252	1	252
19	53	0.641509	34	19	0	0	0	19	70	0.8	56	19	189	1	189
20	100	1	100	20	0	0	0	20	128	0.734375	94	20	284	1	284
21	7	0.571429	4	21	0	0	0	21	113	0.884956	100	21	300	1	300
22	84	0.559524	47	22	0	0	0	22	107	0.663551	71	22	259	1	259
23	91	0.32967	30	23	0	0	0	23	114	0.754386	86	23	221	1	221
24	98	0.918367	90	24	0	0	0	24	94	0.521277	49	24	256	1	256
25	86	0.895349	77	25	0	0	0	25	109	0.559633	61	25	203	1	203
26	62	1	62	26	0	0	0	26	161	0.552795	89	26	225	1	225
27	70	0.442857	31	27	0	0	0	27	110	0.427273	47	27	223	1	223
28	89	0.932584	83	28	0	0	0	28	164	0.597561	98	28	239	1	239
29	47	0.765957	36	29	0	0	0	29	129	0.51938	67	29	157	1	157
30	43	0.674419	29	30	0	0	0	30	122	0.52459	64	30	168	1	168
31	96	0.84375	81	31	0	0	0	31	80	0.525	42	31	146	1	146
32	58	1	58	32	0	0	0	32	96	0.739583	71	32	251	1	251
33	67	1	67	33	0	0	0	33	109	0.587156	64	33	211	1	211
34	84	0.940476	79	34	0	0	0	34	154	0.577922	89	34	236	1	236
35	69	0.985507	68	35	0	0	0	35	157	0.598726	94	35	247	1	247
36	51	0.941176	48	36	0	0	0	36	103	0.76699	79	36	267	0.996255	266
37	90	0.911111	82	37	0	0	0	37	141	0.638298	90	37	219	1	219
38	92	1	92	38	0	0	0	38	49	0.734694	36	38	270	1	270
39	90	0.844444	76	39	0	0	0	39	158	0.481013	76	39	231	1	231
40	94	0.904255	85	40	0	0	0	40	139	0.784173	109	40	246	1	246
41	81	0.851852	69	41	0	0	0	41	98	0.826531	81	41	268	1	268
42	79	1	79	42	0	0	0	42	112	0.803571	90	42	273	1	273
43	71	1	71	43	0	0	0	43	96	0.53125	51	43	219	1	219
44	35	1	35	44	0	0	0	44	98	0.744898	73	44	149	1	149
45	98	0.785714	77	45	0	0	0	45	119	0.579832	69	45	211	1	211
46	115	0.147826	17	46	0	0	0	46	126	0.896825	113	46	228	0.95614	218
47	166	0.481928	80	47	0	0	0	47	128	0.453125	58	47	302	1	302
48	76	0.894737	68	48	0	0	0	48	113	0.584071	66	48	238	1	238
49	107	0.869159	93	49	0	0	0	49	117	0.34188	40	49	204	1	204
50	65	0.846154	55	50	0	0	0	50	103	0.572816	59	50	119	0.991597	118
51	75	0.866667	65	51	0	0	0	51	128	0.664062	85	51	250	1	250
52	58	0.965517	56	52	0	0	0	52	89	0.47191	42	52	235	1	235
53	102	0.960784	98	53	0	0	0	53	112	0.428571	48	53	193	1	193
54	99	0.606061	60	54	0	0	0	54	69	0.594203	41	54	245	1	245
55	91	0.648352	59	55	0	0	0	55	120	0.916667	110	55	242	1	242
56	93	0.774194	72	56	0	0	0	56	113	0.982301	111	56	242	1	242
57	143	0.48951	70	57	0	0	0	57	127	0.480315	61	57	216	1	216
58	5	1	5	58	0	0	0	58	114	0.789474	90	58	209	1	209
59	60	0.983333	59	59	0	0	0	59	144	0.8125	117	59	232	1	232
60	94	0.744681	70	60	0	0	0	60	94	0.702128	66	60	134	1	134
61	41	0.926829	38	61	0	0	0	61	145	0.448276	65	61	202	1	202
62	134	0.559701	75	62	0	0	0	62	90	0.711111	64	62	54	1	54
63	183	0.562842	103	63	0	0	0	63	107	0.925234	99	63	213	1	213
64	180	0.444444	80	64	0	0	0	64	93	0.817204	76	64	117	1	117
65	142	0.507042	72	65	0	0	0	65	94	0.893617	84	65	235	1	235
66	150	0.613333	92	66	0	0	0	66	138	0.557971	77	66	199	1	199
67	141	0.432624	61	67	0	0	0	67	127	0.692913	88	67	235	1	235
68	192	0.479167	92	68	0	0	0	68	124	0.604839	75
69	124	0.508065	63	69	0	0	0	69	138	0.724638	100
70	115	0.495652	57	70	0	0	0	70	86	0.755814	65
71	154	0.435065	67	71	0	0	0	71	22	0	0
72	119	0.579832	69	72	0	0	0	72	143	0.727273	104
73	70	0.485714	34	73	0	0	0	73	122	0.745902	91
74	153	0.477124	73	74	0	0	0	74	42	0.547619	23
75	60	0.416667	25	75	0	0	0	75	51	0.882353	45
76	184	0.5	92	76	0	0	0
77	143	0.545455	78	77	0	0	0
78	193	0.585492	113	78	0	0	0
79	118	0.491525	58	79	0	0	0
80	164	0.463415	76	80	0	0	0
81	141	0.404255	57	81	0	0	0
82	116	0.508621	59	82	0	0	0
83	121	0.595041	72	83	0	0	0
84	167	0.45509	76	84	0	0	0
85	125	0.352	44	85	0	0	0
86	111	0.63964	71	86	0	0	0
87	169	0.307692	52	87	0	0	0
88	155	0.445161	69	88	0	0	0
89	134	0.544776	73	89	0	0	0
90	111	0.576577	64	90	0	0	0
91	164	0.439024	72	91	0	0	0
92	164	0.310976	51	92	0	0	0
93	149	0.463087	69	93	0	0	0
94	93	0.311828	29	94	0	0	0
95	117	0.632479	74	95	0	0	0
96	159	0.45912	73	96	0	0	0
97	149	0.416107	62	97	0	0	0
98	143	0.545455	78	98	0	0	0
99	138	0.355072	49	99	0	0	0
100	162	0.339506	55	100	0	0	0
101	155	0.496774	77	101	0	0	0
102	115	0.53913	62	102	0	0	0
103	200	0.46	92	103	0	0	0
104	114	0.54386	62	104	0	0	0
105	155	0.580645	90	105	0	0	0
106	134	0.343284	46	106	0	0	0
107	123	0.471545	58	107	0	0	0
108	98	0.459184	45	108	0	0	0
109	163	0.337423	55	109	0	0	0
110	135	0.488889	66	110	0	0	0
111	125	0.448	56	111	0	0	0
112	186	0.489247	91	112	0	0	0
113	188	0.43617	82	113	0	0	0
114	133	0.518797	69	114	0	0	0
115	104	0.538462	56	115	0	0	0
116	12	0	0	116	0	0	0
117	163	0.509202	83	117	0	0	0
118	125	0.496	62	118	0	0	0
119	141	0.468085	66
120	143	0.433566	62
121	126	0.492063	62
122	121	0.528926	64
123	15	0.533333	8
124	147	0.544218	80
125	78	0.666667	52
126	147	0.333333	49
127	124	0.483871	60
128	137	0.489051	67
129	133	0.601504	80
130	110	0.509091	56
131	125	0.72	90
132	124	0.540323	67
133	100	0.66	66
134	140	0.507143	71
135	133	0.639098	85
136	111	0.765766	85
137	82	0.817073	67
138	56	0.607143	34
139	80	0.625	50
140	113	0.548673	62
141	96	0.635417	61
142	104	0.557692	58
143	80	0.75	60
144	87	0.885057	77
145	58	0.862069	50
146	78	0.576923	45
147	91	0.835165	76
148	73	0.712329	52
149	112	0.598214	67
150	58	0.482759	28
151	77	0.74026	57
152	59	0.389831	23
153	10	0	0
154	66	0.742424	49
155	73	0.890411	65

## Sheet: Brood Viable ANOVA
Analysis of Variance (One-Way)
Descriptive Statistics
Groups	Sample size	Sum	Variance	Std Dev	Mean	95% Confidence Interval*
sprDf1 / nT1 Total	155	16723	1850.83	43.0212	107.89	101.064	114.717
sprDf1 / nT1 Viable	155	9825	470.408	21.6889	63.3871	59.9456	66.8286
sprDf1 / sprDf1 Total	118	0	0	0	0	0	0
sprDf1 / sprDf1 Viable	118	0	0	0	0	0	0
WT / nT1 Total	75	8291	929.63	30.4898	110.547	103.532	117.562
WT / nT1 Viable	75	5513	575.334	23.9861	73.5067	67.988	79.0254
WT / WT Total	67	15065	2100.19	45.8278	224.851	213.672	236.029
WT / WT Viable	67	15020	2082.6	45.6356	224.179	213.048	235.31
Total	830		6357.91	79.7365	84.8639
Confidence intervals are calculated using individual standard deviations.
ANOVA
Source of Variation	d.f.	SS	MS	F	p-value	F crit	Omega Sqr.
Between Groups	7	4.5258e+06	646543	713.462	0	2.0207	0.85732
Within Groups	822	744902	906.206
Total	829	5.27071e+06
Model summary
R-Squared	0.85867
Adjusted R-Squared	0.85747
Residual standard error	30.1033
Coefficient of Variation	0.35472
Homogeneity of Variances
Hartley Fmax		#N/A	p-value	#N/A
Cochran C		0.26223	p-value	2.85549e-11
Comparisons among groups (Factor 1 - Factor #1)
Scheffe
Group vs. Group (Contrast)	Difference	95% Confidence Interval		Test Statistic	p-value
sprDf1 / nT1 Total vs sprDf1 / nT1 Viable	44.5032	31.6426	57.3639	13.0145	0
sprDf1 / nT1 Total vs sprDf1 / sprDf1 Total	107.89	94.0582	121.722	29.3356	0
sprDf1 / nT1 Total vs sprDf1 / sprDf1 Viable	107.89	94.0582	121.722	29.3356	0
sprDf1 / nT1 Total vs WT / nT1 Total	-2.65634	-18.5814	13.2687	0.62734	0.99975
sprDf1 / nT1 Total vs WT / nT1 Viable	34.3837	18.4586	50.3087	8.12028	2.8475e-11
sprDf1 / nT1 Total vs WT / WT Total	-116.96	-133.514	-100.407	26.5737	0
sprDf1 / nT1 Total vs WT / WT Viable	-116.289	-132.842	-99.7354	26.4211	0
sprDf1 / nT1 Viable vs sprDf1 / sprDf1 Total	63.3871	49.555	77.2192	17.2351	0
sprDf1 / nT1 Viable vs sprDf1 / sprDf1 Viable	63.3871	49.555	77.2192	17.2351	0
sprDf1 / nT1 Viable vs WT / nT1 Total	-47.1596	-63.0846	-31.2345	11.1375	0
sprDf1 / nT1 Viable vs WT / nT1 Viable	-10.1196	-26.0446	5.80549	2.38991	0.57409
sprDf1 / nT1 Viable vs WT / WT Total	-161.464	-178.017	-144.91	36.685	0
sprDf1 / nT1 Viable vs WT / WT Viable	-160.792	-177.345	-144.239	36.5324	0
sprDf1 / sprDf1 Total vs sprDf1 / sprDf1 Viable	0	-14.7397	14.7397	0	1
sprDf1 / sprDf1 Total vs WT / nT1 Total	-110.547	-127.266	-93.8273	24.8671	0
sprDf1 / sprDf1 Total vs WT / nT1 Viable	-73.5067	-90.2261	-56.7873	16.5351	0
sprDf1 / sprDf1 Total vs WT / WT Total	-224.851	-242.17	-207.532	48.8285	0
sprDf1 / sprDf1 Total vs WT / WT Viable	-224.179	-241.498	-206.86	48.6826	0
sprDf1 / sprDf1 Viable vs WT / nT1 Total	-110.547	-127.266	-93.8273	24.8671	0
sprDf1 / sprDf1 Viable vs WT / nT1 Viable	-73.5067	-90.2261	-56.7873	16.5351	0
sprDf1 / sprDf1 Viable vs WT / WT Total	-224.851	-242.17	-207.532	48.8285	0
sprDf1 / sprDf1 Viable vs WT / WT Viable	-224.179	-241.498	-206.86	48.6826	0
WT / nT1 Total vs WT / nT1 Viable	37.04	18.5517	55.5283	7.53482	1.44755e-09
WT / nT1 Total vs WT / WT Total	-114.304	-133.336	-95.2719	22.5877	0
WT / nT1 Total vs WT / WT Viable	-113.632	-132.665	-94.6002	22.455	0
WT / nT1 Viable vs WT / WT Total	-151.344	-170.376	-132.312	29.9072	0
WT / nT1 Viable vs WT / WT Viable	-150.672	-169.705	-131.64	29.7745	0
WT / WT Total vs WT / WT Viable	0.67164	-18.8894	20.2326	0.12914	1
Tukey-Kramer
Groups	Difference	Test Statistic	p-value	Significant
sprDf1 / nT1 Total vs sprDf1 / nT1 Viable	44.5032	18.4053	0.74604	No
sprDf1 / nT1 Total vs sprDf1 / sprDf1 Total	107.89	41.4868	0.74604	No
sprDf1 / nT1 Total vs sprDf1 / sprDf1 Viable	107.89	41.4868	0.74604	No
sprDf1 / nT1 Total vs WT / nT1 Total	-2.65634	0.88719	0.99962	No
sprDf1 / nT1 Total vs WT / nT1 Viable	34.3837	11.4838	0.74604	No
sprDf1 / nT1 Total vs WT / WT Total	-116.96	37.5809	0.74604	No
sprDf1 / nT1 Total vs WT / WT Viable	-116.289	37.3651	0.74604	No
sprDf1 / nT1 Viable vs sprDf1 / sprDf1 Total	63.3871	24.3741	0.74604	No
sprDf1 / nT1 Viable vs sprDf1 / sprDf1 Viable	63.3871	24.3741	0.74604	No
sprDf1 / nT1 Viable vs WT / nT1 Total	-47.1596	15.7508	0.74604	No
sprDf1 / nT1 Viable vs WT / nT1 Viable	-10.1196	3.37984	0.80846	No
sprDf1 / nT1 Viable vs WT / WT Total	-161.464	51.8804	0.74604	No
sprDf1 / nT1 Viable vs WT / WT Viable	-160.792	51.6645	0.74604	No
sprDf1 / sprDf1 Total vs sprDf1 / sprDf1 Viable	0	0	1	No
sprDf1 / sprDf1 Total vs WT / nT1 Total	-110.547	35.1674	0.74604	No
sprDf1 / sprDf1 Total vs WT / nT1 Viable	-73.5067	23.3841	0.74604	No
sprDf1 / sprDf1 Total vs WT / WT Total	-224.851	69.0539	0.74604	No
sprDf1 / sprDf1 Total vs WT / WT Viable	-224.179	68.8477	0.74604	No
sprDf1 / sprDf1 Viable vs WT / nT1 Total	-110.547	35.1674	0.74604	No
sprDf1 / sprDf1 Viable vs WT / nT1 Viable	-73.5067	23.3841	0.74604	No
sprDf1 / sprDf1 Viable vs WT / WT Total	-224.851	69.0539	0.74604	No
sprDf1 / sprDf1 Viable vs WT / WT Viable	-224.179	68.8477	0.74604	No
WT / nT1 Total vs WT / nT1 Viable	37.04	10.6558	0.74604	No
WT / nT1 Total vs WT / WT Total	-114.304	31.9438	0.74604	No
WT / nT1 Total vs WT / WT Viable	-113.632	31.7561	0.74604	No
WT / nT1 Viable vs WT / WT Total	-151.344	42.2952	0.74604	No
WT / nT1 Viable vs WT / WT Viable	-150.672	42.1075	0.74604	No
WT / WT Total vs WT / WT Viable	0.67164	0.18263	1	No
Bonferroni
Alpha/N	0.00179
Group vs. Group (Contrast)	Difference	95% Confidence Interval		Test Statistic	p-value
sprDf1 / nT1 Total vs sprDf1 / nT1 Viable	44.5032	33.7866	55.2199	13.0145	0
sprDf1 / nT1 Total vs sprDf1 / sprDf1 Total	107.89	96.3641	119.416	29.3356	0
sprDf1 / nT1 Total vs sprDf1 / sprDf1 Viable	107.89	96.3641	119.416	29.3356	0
sprDf1 / nT1 Total vs WT / nT1 Total	-2.65634	-15.9266	10.6139	0.62734	1
sprDf1 / nT1 Total vs WT / nT1 Viable	34.3837	21.1134	47.6539	8.12028	0
sprDf1 / nT1 Total vs WT / WT Total	-116.96	-130.754	-103.167	26.5737	0
sprDf1 / nT1 Total vs WT / WT Viable	-116.289	-130.083	-102.495	26.4211	0
sprDf1 / nT1 Viable vs sprDf1 / sprDf1 Total	63.3871	51.8609	74.9133	17.2351	0
sprDf1 / nT1 Viable vs sprDf1 / sprDf1 Viable	63.3871	51.8609	74.9133	17.2351	0
sprDf1 / nT1 Viable vs WT / nT1 Total	-47.1596	-60.4298	-33.8894	11.1375	0
sprDf1 / nT1 Viable vs WT / nT1 Viable	-10.1196	-23.3898	3.15065	2.38991	0.47816
sprDf1 / nT1 Viable vs WT / WT Total	-161.464	-175.257	-147.67	36.685	0
sprDf1 / nT1 Viable vs WT / WT Viable	-160.792	-174.586	-146.998	36.5324	0
sprDf1 / sprDf1 Total vs sprDf1 / sprDf1 Viable	0	-12.2824	12.2824	0	1
sprDf1 / sprDf1 Total vs WT / nT1 Total	-110.547	-124.479	-96.6145	24.8671	0
sprDf1 / sprDf1 Total vs WT / nT1 Viable	-73.5067	-87.4388	-59.5745	16.5351	0
sprDf1 / sprDf1 Total vs WT / WT Total	-224.851	-239.282	-210.419	48.8285	0
sprDf1 / sprDf1 Total vs WT / WT Viable	-224.179	-238.611	-209.747	48.6826	0
sprDf1 / sprDf1 Viable vs WT / nT1 Total	-110.547	-124.479	-96.6145	24.8671	0
sprDf1 / sprDf1 Viable vs WT / nT1 Viable	-73.5067	-87.4388	-59.5745	16.5351	0
sprDf1 / sprDf1 Viable vs WT / WT Total	-224.851	-239.282	-210.419	48.8285	0
sprDf1 / sprDf1 Viable vs WT / WT Viable	-224.179	-238.611	-209.747	48.6826	0
WT / nT1 Total vs WT / nT1 Viable	37.04	21.6338	52.4462	7.53482	3.61222e-12
WT / nT1 Total vs WT / WT Total	-114.304	-130.163	-98.4447	22.5877	0
WT / nT1 Total vs WT / WT Viable	-113.632	-129.492	-97.773	22.455	0
WT / nT1 Viable vs WT / WT Total	-151.344	-167.203	-135.485	29.9072	0
WT / nT1 Viable vs WT / WT Viable	-150.672	-166.532	-134.813	29.7745	0
WT / WT Total vs WT / WT Viable	0.67164	-15.6284	16.9717	0.12914	1
Fisher LSD
Group vs. Group (Contrast)	Difference	Test Statistic	p-value	Significant
sprDf1 / nT1 Total vs sprDf1 / nT1 Viable	44.5032	13.0145	0	Yes
sprDf1 / nT1 Total vs sprDf1 / sprDf1 Total	107.89	29.3356	0	Yes
sprDf1 / nT1 Total vs sprDf1 / sprDf1 Viable	107.89	29.3356	0	Yes
sprDf1 / nT1 Total vs WT / nT1 Total	-2.65634	0.62734	0.53061	No
sprDf1 / nT1 Total vs WT / nT1 Viable	34.3837	8.12028	0	Yes
sprDf1 / nT1 Total vs WT / WT Total	-116.96	26.5737	0	Yes
sprDf1 / nT1 Total vs WT / WT Viable	-116.289	26.4211	0	Yes
sprDf1 / nT1 Viable vs sprDf1 / sprDf1 Total	63.3871	17.2351	0	Yes
sprDf1 / nT1 Viable vs sprDf1 / sprDf1 Viable	63.3871	17.2351	0	Yes
sprDf1 / nT1 Viable vs WT / nT1 Total	-47.1596	11.1375	0	Yes
sprDf1 / nT1 Viable vs WT / nT1 Viable	-10.1196	2.38991	0.01708	Yes
sprDf1 / nT1 Viable vs WT / WT Total	-161.464	36.685	0	Yes
sprDf1 / nT1 Viable vs WT / WT Viable	-160.792	36.5324	0	Yes
sprDf1 / sprDf1 Total vs sprDf1 / sprDf1 Viable	0	0	1	No
sprDf1 / sprDf1 Total vs WT / nT1 Total	-110.547	24.8671	0	Yes
sprDf1 / sprDf1 Total vs WT / nT1 Viable	-73.5067	16.5351	0	Yes
sprDf1 / sprDf1 Total vs WT / WT Total	-224.851	48.8285	0	Yes
sprDf1 / sprDf1 Total vs WT / WT Viable	-224.179	48.6826	0	Yes
sprDf1 / sprDf1 Viable vs WT / nT1 Total	-110.547	24.8671	0	Yes
sprDf1 / sprDf1 Viable vs WT / nT1 Viable	-73.5067	16.5351	0	Yes
sprDf1 / sprDf1 Viable vs WT / WT Total	-224.851	48.8285	0	Yes
sprDf1 / sprDf1 Viable vs WT / WT Viable	-224.179	48.6826	0	Yes
WT / nT1 Total vs WT / nT1 Viable	37.04	7.53482	0	Yes
WT / nT1 Total vs WT / WT Total	-114.304	22.5877	0	Yes
WT / nT1 Total vs WT / WT Viable	-113.632	22.455	0	Yes
WT / nT1 Viable vs WT / WT Total	-151.344	29.9072	0	Yes
WT / nT1 Viable vs WT / WT Viable	-150.672	29.7745	0	Yes
WT / WT Total vs WT / WT Viable	0.67164	0.12914	0.89728	No
Dunnett's test (Control Group = sprDf1 / nT1 Total)
Group vs. Group (Contrast)	Difference	Test Statistic	p-value	Significant
sprDf1 / nT1 Viable vs sprDf1 / nT1 Total	-44.5032	13.0145	0	Yes
sprDf1 / sprDf1 Total vs sprDf1 / nT1 Total	-107.89	29.3356	0	Yes
sprDf1 / sprDf1 Viable vs sprDf1 / nT1 Total	-107.89	29.3356	0	Yes
WT / nT1 Total vs sprDf1 / nT1 Total	2.65634	0.62734	0.99029	No
WT / nT1 Viable vs sprDf1 / nT1 Total	-34.3837	8.12028	0	Yes
WT / WT Total vs sprDf1 / nT1 Total	116.96	26.5737	0	Yes
WT / WT Viable vs sprDf1 / nT1 Total	116.289	26.4211	0	Yes

## Sheet: Hatch ANOVA
Analysis of Variance (One-Way)
Descriptive Statistics
Groups	Sample size	Sum	Variance	Std Dev	Mean	95% Confidence Interval*
sprDf1 / nT1	155	97.3853	0.04623	0.215	0.62829	0.59418	0.66241
sprDf1 / sprDf1	118	0	0	0	0	0	0
WT / nT1	75	49.1526	0.03164	0.17787	0.65537	0.61444	0.69629
WT / WT	67	66.8106	0.0001	0.00989	0.99717	0.99476	0.99959
Total	415		0.14446	0.38008	0.51409
Confidence intervals are calculated using individual standard deviations.
ANOVA
Source of Variation	d.f.	SS	MS	F	p-value	F crit	Omega Sqr.
Between Groups	3	50.3403	16.7801	728.524	0	2.62661	0.84024
Within Groups	411	9.46657	0.02303
Total	414	59.8069
Model summary
R-Squared	0.84171
Adjusted R-Squared	0.84056
Residual standard error	0.15177
Coefficient of Variation	0.29521
Homogeneity of Variances
Hartley Fmax		#N/A	p-value	#N/A
Cochran C		0.59293	p-value	0
Comparisons among groups (Factor 1 - Factor #1)
Scheffe
Group vs. Group (Contrast)	Difference	95% Confidence Interval		Test Statistic	p-value
sprDf1 / nT1 vs sprDf1 / sprDf1	0.62829	0.57624	0.68034	33.8853	0
sprDf1 / nT1 vs WT / nT1	-0.02708	-0.087	0.03285	1.26836	0.65768
sprDf1 / nT1 vs WT / WT	-0.36888	-0.43117	-0.30659	16.6241	0
sprDf1 / sprDf1 vs WT / nT1	-0.65537	-0.71828	-0.59245	29.2417	0
sprDf1 / sprDf1 vs WT / WT	-0.99717	-1.06234	-0.932	42.9525	0
WT / nT1 vs WT / WT	-0.34181	-0.41342	-0.27019	13.3976	0
Tukey-Kramer
Groups	Difference	Test Statistic	p-value	Significant
sprDf1 / nT1 vs sprDf1 / sprDf1	0.62829	47.9211	0.74617	No
sprDf1 / nT1 vs WT / nT1	-0.02708	1.79372	0.89422	No
sprDf1 / nT1 vs WT / WT	-0.36888	23.51	0.74617	No
sprDf1 / sprDf1 vs WT / nT1	-0.65537	41.354	0.74617	No
sprDf1 / sprDf1 vs WT / WT	-0.99717	60.7439	0.74617	No
WT / nT1 vs WT / WT	-0.34181	18.9471	0.74617	No
Bonferroni
Alpha/N	0.00833
Group vs. Group (Contrast)	Difference	95% Confidence Interval		Test Statistic	p-value
sprDf1 / nT1 vs sprDf1 / sprDf1	0.62829	0.57914	0.67745	33.8853	0
sprDf1 / nT1 vs WT / nT1	-0.02708	-0.08367	0.02952	1.26836	1
sprDf1 / nT1 vs WT / WT	-0.36888	-0.42771	-0.31006	16.6241	0
sprDf1 / sprDf1 vs WT / nT1	-0.65537	-0.71478	-0.59595	29.2417	0
sprDf1 / sprDf1 vs WT / WT	-0.99717	-1.05872	-0.93563	42.9525	0
WT / nT1 vs WT / WT	-0.34181	-0.40944	-0.27417	13.3976	0
Fisher LSD
Group vs. Group (Contrast)	Difference	Test Statistic	p-value	Significant
sprDf1 / nT1 vs sprDf1 / sprDf1	0.62829	33.8853	0	Yes
sprDf1 / nT1 vs WT / nT1	-0.02708	1.26836	0.20539	No
sprDf1 / nT1 vs WT / WT	-0.36888	16.6241	0	Yes
sprDf1 / sprDf1 vs WT / nT1	-0.65537	29.2417	0	Yes
sprDf1 / sprDf1 vs WT / WT	-0.99717	42.9525	0	Yes
WT / nT1 vs WT / WT	-0.34181	13.3976	0	Yes
Dunnett's test (Control Group = sprDf1 / nT1)
Group vs. Group (Contrast)	Difference	Test Statistic	p-value	Significant
sprDf1 / sprDf1 vs sprDf1 / nT1	-0.62829	33.8853	0	Yes
WT / nT1 vs sprDf1 / nT1	0.02708	1.26836	0.46989	No
WT / WT vs sprDf1 / nT1	0.36888	16.6241	0	Yes

## Sheet: Polynucleated Embryos
Animals Evaluated	sprDf1/sprDf1_4	sprDf1/nT1_4	WT/WT_4	WT/nT1_4	sprDf1/sprDf1_5	sprDf1/nT1_5	WT/WT_5	WT/nT1_5	sprDf1/sprDf1_6	sprDf1/nT1_6	WT/WT_6	WT/nT1_6
1	1	0	0	0	0.888889	0	0	0	1	0	no brood	no brood	Fraction of uterine retained embryos with 3+ nuclei in one cell
2	1	0	0	0	1	0	0	0	1	0.25
3	1.7	0	0	0	0.846154	0	0	0	1	0.3
4	0.5	0	0	0	1	0	0	0	1	0
5	1	0	0	0	1	0	0	0	1	0.25
6	0.666	0	0	0	1	0	0	0	1	0
7	0	0	0	0	1	0	0	0	1	0
8	0	0	0	0	1	0.125	0	0	1	0
9	1	0	0	0	1	0	0	0	1	0.461538
10	1	0	0	0	1	0	0	0	1	0
11		0	0		1	0	0	0	1	0
12		0	0		1	0	0	0		0.0666667
13		0			0.857143	0		0		0
14		0			0.909091	0		0
15					0.933333	0		0
16
17
Average	0.7866	0	0	0	0.962307	0.00833333	0	0	1	0.10217
Standard Deviation	0.515985	0	0	0	0.0584443	0.0322749	0	0	0	0.157258
Total Embryos Evaluated	73	161	171	125	240	239	180	240	169	167

## Sheet: Polynucleated ANOVA
Analysis of Variance (One-Way)
Descriptive Statistics
Groups	Sample size	Sum	Variance	Std Dev	Mean	95% Confidence Interval*
sprDf1/nT1_4	14	0	0	0	0	0	0
sprDf1/nT1_5	15	0.125	0.00104	0.03227	0.00833	-0.00954	0.02621
sprDf1/nT1_6	13	1.32821	0.02473	0.15726	0.10217	0.00714	0.1972
sprDf1/sprDf1_4	10	7.866	0.26624	0.51598	0.7866	0.41749	1.15571
sprDf1/sprDf1_5	15	14.4346	0.00342	0.05844	0.96231	0.92994	0.99467
sprDf1/sprDf1_6	11	11	0	0	1	1	1
WT/nT1_4	10	0	0	0	0	0	0
WT/nT1_5	15	0	0	0	0	0	0
WT/WT_4	12	0	0	0	0	0	0
WT/WT_5	12	0	0	0	0	0	0
Total	127		0.19412	0.44059	0.27365
Confidence intervals are calculated using individual standard deviations.
ANOVA
Source of Variation	d.f.	SS	MS	F	p-value	F crit	Omega Sqr.
Between Groups	9	21.7042	2.41158	102.403	0	1.96082	0.87784
Within Groups	117	2.75532	0.02355
Total	126	24.4595
Model summary
R-Squared	0.88735
Adjusted R-Squared	0.87869
Residual standard error	0.15346
Coefficient of Variation	0.56078
Homogeneity of Variances
Hartley Fmax		#N/A	p-value	#N/A
Cochran C		0.9012	p-value	0
Comparisons among groups (Factor 1 - Factor #1)
Scheffe
Group vs. Group (Contrast)	Difference	95% Confidence Interval		Test Statistic	p-value
sprDf1/nT1_4 vs sprDf1/nT1_5	-0.00833	-0.2479	0.23123	0.14613	1
sprDf1/nT1_4 vs sprDf1/nT1_6	-0.10217	-0.35047	0.14613	1.72855	0.96278
sprDf1/nT1_4 vs sprDf1/sprDf1_4	-0.7866	-1.05352	-0.51968	12.3799	0
sprDf1/nT1_4 vs sprDf1/sprDf1_5	-0.96231	-1.20187	-0.72274	16.8745	0
sprDf1/nT1_4 vs sprDf1/sprDf1_6	-1	-1.25974	-0.74026	16.1732	0
sprDf1/nT1_4 vs WT/nT1_4	0	-0.26692	0.26692	0	1
sprDf1/nT1_4 vs WT/nT1_5	0	-0.23956	0.23956	0	1
sprDf1/nT1_4 vs WT/WT_4	0	-0.25361	0.25361	0	1
sprDf1/nT1_4 vs WT/WT_5	0	-0.25361	0.25361	0	1
sprDf1/nT1_5 vs sprDf1/nT1_6	-0.09384	-0.33812	0.15045	1.61367	0.97652
sprDf1/nT1_5 vs sprDf1/sprDf1_4	-0.77827	-1.04145	-0.51508	12.4225	0
sprDf1/nT1_5 vs sprDf1/sprDf1_5	-0.95397	-1.18937	-0.71858	17.0245	0
sprDf1/nT1_5 vs sprDf1/sprDf1_6	-0.99167	-1.24757	-0.73576	16.279	0
sprDf1/nT1_5 vs WT/nT1_4	0.00833	-0.25485	0.27152	0.13302	1
sprDf1/nT1_5 vs WT/nT1_5	0.00833	-0.22706	0.24373	0.14872	1
sprDf1/nT1_5 vs WT/WT_4	0.00833	-0.24134	0.25801	0.14021	1
sprDf1/nT1_5 vs WT/WT_5	0.00833	-0.24134	0.25801	0.14021	1
sprDf1/nT1_6 vs sprDf1/sprDf1_4	-0.68443	-0.95559	-0.41327	10.6034	0
sprDf1/nT1_6 vs sprDf1/sprDf1_5	-0.86014	-1.10442	-0.61585	14.7915	0
sprDf1/nT1_6 vs sprDf1/sprDf1_6	-0.89783	-1.16193	-0.63373	14.2812	0
sprDf1/nT1_6 vs WT/nT1_4	0.10217	-0.16899	0.37333	1.58284	0.97944
sprDf1/nT1_6 vs WT/nT1_5	0.10217	-0.14211	0.34645	1.75698	0.95861
sprDf1/nT1_6 vs WT/WT_4	0.10217	-0.1559	0.36024	1.66311	0.97119
sprDf1/nT1_6 vs WT/WT_5	0.10217	-0.1559	0.36024	1.66311	0.97119
sprDf1/sprDf1_4 vs sprDf1/sprDf1_5	-0.17571	-0.43889	0.08748	2.80461	0.55061
sprDf1/sprDf1_4 vs sprDf1/sprDf1_6	-0.2134	-0.49507	0.06827	3.18264	0.35041
sprDf1/sprDf1_4 vs WT/nT1_4	0.7866	0.4983	1.0749	11.4616	0
sprDf1/sprDf1_4 vs WT/nT1_5	0.7866	0.52342	1.04978	12.5556	0
sprDf1/sprDf1_4 vs WT/WT_4	0.7866	0.51057	1.06263	11.9713	0
sprDf1/sprDf1_4 vs WT/WT_5	0.7866	0.51057	1.06263	11.9713	0
sprDf1/sprDf1_5 vs sprDf1/sprDf1_6	-0.03769	-0.2936	0.21821	0.61876	0.99999
sprDf1/sprDf1_5 vs WT/nT1_4	0.96231	0.69912	1.22549	15.3602	0
sprDf1/sprDf1_5 vs WT/nT1_5	0.96231	0.72691	1.19771	17.1732	0
sprDf1/sprDf1_5 vs WT/WT_4	0.96231	0.71263	1.21198	16.191	0
sprDf1/sprDf1_5 vs WT/WT_5	0.96231	0.71263	1.21198	16.191	0
sprDf1/sprDf1_6 vs WT/nT1_4	1	0.71833	1.28167	14.914	0
sprDf1/sprDf1_6 vs WT/nT1_5	1	0.7441	1.2559	16.4158	0
sprDf1/sprDf1_6 vs WT/WT_4	1	0.7309	1.2691	15.611	0
sprDf1/sprDf1_6 vs WT/WT_5	1	0.7309	1.2691	15.611	0
WT/nT1_4 vs WT/nT1_5	0	-0.26318	0.26318	0	1
WT/nT1_4 vs WT/WT_4	0	-0.27603	0.27603	0	1
WT/nT1_4 vs WT/WT_5	0	-0.27603	0.27603	0	1
WT/nT1_5 vs WT/WT_4	0	-0.24968	0.24968	0	1
WT/nT1_5 vs WT/WT_5	0	-0.24968	0.24968	0	1
WT/WT_4 vs WT/WT_5	0	-0.26318	0.26318	0	1
Tukey-Kramer
Groups	Difference	Test Statistic	p-value	Significant
sprDf1/nT1_4 vs sprDf1/nT1_5	-0.00833	0.20666	1	No
sprDf1/nT1_4 vs sprDf1/nT1_6	-0.10217	2.44454	0.77705	No
sprDf1/nT1_4 vs sprDf1/sprDf1_4	-0.7866	17.5079	7e-05	Yes
sprDf1/nT1_4 vs sprDf1/sprDf1_5	-0.96231	23.8641	7e-05	Yes
sprDf1/nT1_4 vs sprDf1/sprDf1_6	-1	22.8724	7e-05	Yes
sprDf1/nT1_4 vs WT/nT1_4	0	0	1	No
sprDf1/nT1_4 vs WT/nT1_5	0	0	1	No
sprDf1/nT1_4 vs WT/WT_4	0	0	1	No
sprDf1/nT1_4 vs WT/WT_5	0	0	1	No
sprDf1/nT1_5 vs sprDf1/nT1_6	-0.09384	2.28208	0.83895	No
sprDf1/nT1_5 vs sprDf1/sprDf1_4	-0.77827	17.5681	7e-05	Yes
sprDf1/nT1_5 vs sprDf1/sprDf1_5	-0.95397	24.0762	7e-05	Yes
sprDf1/nT1_5 vs sprDf1/sprDf1_6	-0.99167	23.022	7e-05	Yes
sprDf1/nT1_5 vs WT/nT1_4	0.00833	0.18811	1	No
sprDf1/nT1_5 vs WT/nT1_5	0.00833	0.21032	1	No
sprDf1/nT1_5 vs WT/WT_4	0.00833	0.19829	1	No
sprDf1/nT1_5 vs WT/WT_5	0.00833	0.19829	1	No
sprDf1/nT1_6 vs sprDf1/sprDf1_4	-0.68443	14.9954	7e-05	Yes
sprDf1/nT1_6 vs sprDf1/sprDf1_5	-0.86014	20.9184	7e-05	Yes
sprDf1/nT1_6 vs sprDf1/sprDf1_6	-0.89783	20.1966	7e-05	Yes
sprDf1/nT1_6 vs WT/nT1_4	0.10217	2.23847	0.8538	No
sprDf1/nT1_6 vs WT/nT1_5	0.10217	2.48474	0.76027	No
sprDf1/nT1_6 vs WT/WT_4	0.10217	2.35199	0.81354	No
sprDf1/nT1_6 vs WT/WT_5	0.10217	2.35199	0.81354	No
sprDf1/sprDf1_4 vs sprDf1/sprDf1_5	-0.17571	3.96631	0.14717	No
sprDf1/sprDf1_4 vs sprDf1/sprDf1_6	-0.2134	4.50093	0.0564	No
sprDf1/sprDf1_4 vs WT/nT1_4	0.7866	16.2092	7e-05	Yes
sprDf1/sprDf1_4 vs WT/nT1_5	0.7866	17.7563	7e-05	Yes
sprDf1/sprDf1_4 vs WT/WT_4	0.7866	16.9299	7e-05	Yes
sprDf1/sprDf1_4 vs WT/WT_5	0.7866	16.9299	7e-05	Yes
sprDf1/sprDf1_5 vs sprDf1/sprDf1_6	-0.03769	0.87505	0.99982	No
sprDf1/sprDf1_5 vs WT/nT1_4	0.96231	21.7226	7e-05	Yes
sprDf1/sprDf1_5 vs WT/nT1_5	0.96231	24.2866	7e-05	Yes
sprDf1/sprDf1_5 vs WT/WT_4	0.96231	22.8976	7e-05	Yes
sprDf1/sprDf1_5 vs WT/WT_5	0.96231	22.8976	7e-05	Yes
sprDf1/sprDf1_6 vs WT/nT1_4	1	21.0915	7e-05	Yes
sprDf1/sprDf1_6 vs WT/nT1_5	1	23.2154	7e-05	Yes
sprDf1/sprDf1_6 vs WT/WT_4	1	22.0772	7e-05	Yes
sprDf1/sprDf1_6 vs WT/WT_5	1	22.0772	7e-05	Yes
WT/nT1_4 vs WT/nT1_5	0	0	1	No
WT/nT1_4 vs WT/WT_4	0	0	1	No
WT/nT1_4 vs WT/WT_5	0	0	1	No
WT/nT1_5 vs WT/WT_4	0	0	1	No
WT/nT1_5 vs WT/WT_5	0	0	1	No
WT/WT_4 vs WT/WT_5	0	0	1	No
Bonferroni
Alpha/N	0.00111
Group vs. Group (Contrast)	Difference	95% Confidence Interval		Test Statistic	p-value
sprDf1/nT1_4 vs sprDf1/nT1_5	-0.00833	-0.19901	0.18235	0.14613	1
sprDf1/nT1_4 vs sprDf1/nT1_6	-0.10217	-0.2998	0.09547	1.72855	1
sprDf1/nT1_4 vs sprDf1/sprDf1_4	-0.7866	-0.99905	-0.57415	12.3799	0
sprDf1/nT1_4 vs sprDf1/sprDf1_5	-0.96231	-1.15299	-0.77163	16.8745	0
sprDf1/nT1_4 vs sprDf1/sprDf1_6	-1	-1.20674	-0.79326	16.1732	0
sprDf1/nT1_4 vs WT/nT1_4	0	-0.21245	0.21245	0	1
sprDf1/nT1_4 vs WT/nT1_5	0	-0.19068	0.19068	0	1
sprDf1/nT1_4 vs WT/WT_4	0	-0.20186	0.20186	0	1
sprDf1/nT1_4 vs WT/WT_5	0	-0.20186	0.20186	0	1
sprDf1/nT1_5 vs sprDf1/nT1_6	-0.09384	-0.28827	0.1006	1.61367	1
sprDf1/nT1_5 vs sprDf1/sprDf1_4	-0.77827	-0.98775	-0.56879	12.4225	0
sprDf1/nT1_5 vs sprDf1/sprDf1_5	-0.95397	-1.14134	-0.76661	17.0245	0
sprDf1/nT1_5 vs sprDf1/sprDf1_6	-0.99167	-1.19535	-0.78798	16.279	0
sprDf1/nT1_5 vs WT/nT1_4	0.00833	-0.20115	0.21781	0.13302	1
sprDf1/nT1_5 vs WT/nT1_5	0.00833	-0.17903	0.1957	0.14872	1
sprDf1/nT1_5 vs WT/WT_4	0.00833	-0.1904	0.20706	0.14021	1
sprDf1/nT1_5 vs WT/WT_5	0.00833	-0.1904	0.20706	0.14021	1
sprDf1/nT1_6 vs sprDf1/sprDf1_4	-0.68443	-0.90026	-0.4686	10.6034	0
sprDf1/nT1_6 vs sprDf1/sprDf1_5	-0.86014	-1.05458	-0.6657	14.7915	0
sprDf1/nT1_6 vs sprDf1/sprDf1_6	-0.89783	-1.10804	-0.68762	14.2812	0
sprDf1/nT1_6 vs WT/nT1_4	0.10217	-0.11366	0.318	1.58284	1
sprDf1/nT1_6 vs WT/nT1_5	0.10217	-0.09227	0.29661	1.75698	1
sprDf1/nT1_6 vs WT/WT_4	0.10217	-0.10324	0.30758	1.66311	1
sprDf1/nT1_6 vs WT/WT_5	0.10217	-0.10324	0.30758	1.66311	1
sprDf1/sprDf1_4 vs sprDf1/sprDf1_5	-0.17571	-0.38519	0.03377	2.80461	0.26553
sprDf1/sprDf1_4 vs sprDf1/sprDf1_6	-0.2134	-0.4376	0.0108	3.18264	0.08413
sprDf1/sprDf1_4 vs WT/nT1_4	0.7866	0.55713	1.01607	11.4616	0
sprDf1/sprDf1_4 vs WT/nT1_5	0.7866	0.57712	0.99608	12.5556	0
sprDf1/sprDf1_4 vs WT/WT_4	0.7866	0.5669	1.0063	11.9713	0
sprDf1/sprDf1_4 vs WT/WT_5	0.7866	0.5669	1.0063	11.9713	0
sprDf1/sprDf1_5 vs sprDf1/sprDf1_6	-0.03769	-0.24138	0.16599	0.61876	1
sprDf1/sprDf1_5 vs WT/nT1_4	0.96231	0.75283	1.17179	15.3602	0
sprDf1/sprDf1_5 vs WT/nT1_5	0.96231	0.77494	1.14967	17.1732	0
sprDf1/sprDf1_5 vs WT/WT_4	0.96231	0.76358	1.16104	16.191	0
sprDf1/sprDf1_5 vs WT/WT_5	0.96231	0.76358	1.16104	16.191	0
sprDf1/sprDf1_6 vs WT/nT1_4	1	0.7758	1.2242	14.914	0
sprDf1/sprDf1_6 vs WT/nT1_5	1	0.79631	1.20369	16.4158	0
sprDf1/sprDf1_6 vs WT/WT_4	1	0.78581	1.21419	15.611	0
sprDf1/sprDf1_6 vs WT/WT_5	1	0.78581	1.21419	15.611	0
WT/nT1_4 vs WT/nT1_5	0	-0.20948	0.20948	0	1
WT/nT1_4 vs WT/WT_4	0	-0.2197	0.2197	0	1
WT/nT1_4 vs WT/WT_5	0	-0.2197	0.2197	0	1
WT/nT1_5 vs WT/WT_4	0	-0.19873	0.19873	0	1
WT/nT1_5 vs WT/WT_5	0	-0.19873	0.19873	0	1
WT/WT_4 vs WT/WT_5	0	-0.20948	0.20948	0	1
Fisher LSD
Group vs. Group (Contrast)	Difference	Test Statistic	p-value	Significant
sprDf1/nT1_4 vs sprDf1/nT1_5	-0.00833	0.14613	0.88407	No
sprDf1/nT1_4 vs sprDf1/nT1_6	-0.10217	1.72855	0.08648	No
sprDf1/nT1_4 vs sprDf1/sprDf1_4	-0.7866	12.3799	0	Yes
sprDf1/nT1_4 vs sprDf1/sprDf1_5	-0.96231	16.8745	0	Yes
sprDf1/nT1_4 vs sprDf1/sprDf1_6	-1	16.1732	0	Yes
sprDf1/nT1_4 vs WT/nT1_4	0	0	1	No
sprDf1/nT1_4 vs WT/nT1_5	0	0	1	No
sprDf1/nT1_4 vs WT/WT_4	0	0	1	No
sprDf1/nT1_4 vs WT/WT_5	0	0	1	No
sprDf1/nT1_5 vs sprDf1/nT1_6	-0.09384	1.61367	0.10925	No
sprDf1/nT1_5 vs sprDf1/sprDf1_4	-0.77827	12.4225	0	Yes
sprDf1/nT1_5 vs sprDf1/sprDf1_5	-0.95397	17.0245	0	Yes
sprDf1/nT1_5 vs sprDf1/sprDf1_6	-0.99167	16.279	0	Yes
sprDf1/nT1_5 vs WT/nT1_4	0.00833	0.13302	0.89441	No
sprDf1/nT1_5 vs WT/nT1_5	0.00833	0.14872	0.88203	No
sprDf1/nT1_5 vs WT/WT_4	0.00833	0.14021	0.88873	No
sprDf1/nT1_5 vs WT/WT_5	0.00833	0.14021	0.88873	No
sprDf1/nT1_6 vs sprDf1/sprDf1_4	-0.68443	10.6034	0	Yes
sprDf1/nT1_6 vs sprDf1/sprDf1_5	-0.86014	14.7915	0	Yes
sprDf1/nT1_6 vs sprDf1/sprDf1_6	-0.89783	14.2812	0	Yes
sprDf1/nT1_6 vs WT/nT1_4	0.10217	1.58284	0.11611	No
sprDf1/nT1_6 vs WT/nT1_5	0.10217	1.75698	0.08149	No
sprDf1/nT1_6 vs WT/WT_4	0.10217	1.66311	0.09892	No
sprDf1/nT1_6 vs WT/WT_5	0.10217	1.66311	0.09892	No
sprDf1/sprDf1_4 vs sprDf1/sprDf1_5	-0.17571	2.80461	0.00589	Yes
sprDf1/sprDf1_4 vs sprDf1/sprDf1_6	-0.2134	3.18264	0.00186	Yes
sprDf1/sprDf1_4 vs WT/nT1_4	0.7866	11.4616	0	Yes
sprDf1/sprDf1_4 vs WT/nT1_5	0.7866	12.5556	0	Yes
sprDf1/sprDf1_4 vs WT/WT_4	0.7866	11.9713	0	Yes
sprDf1/sprDf1_4 vs WT/WT_5	0.7866	11.9713	0	Yes
sprDf1/sprDf1_5 vs sprDf1/sprDf1_6	-0.03769	0.61876	0.53726	No
sprDf1/sprDf1_5 vs WT/nT1_4	0.96231	15.3602	0	Yes
sprDf1/sprDf1_5 vs WT/nT1_5	0.96231	17.1732	0	Yes
sprDf1/sprDf1_5 vs WT/WT_4	0.96231	16.191	0	Yes
sprDf1/sprDf1_5 vs WT/WT_5	0.96231	16.191	0	Yes
sprDf1/sprDf1_6 vs WT/nT1_4	1	14.914	0	Yes
sprDf1/sprDf1_6 vs WT/nT1_5	1	16.4158	0	Yes
sprDf1/sprDf1_6 vs WT/WT_4	1	15.611	0	Yes
sprDf1/sprDf1_6 vs WT/WT_5	1	15.611	0	Yes
WT/nT1_4 vs WT/nT1_5	0	0	1	No
WT/nT1_4 vs WT/WT_4	0	0	1	No
WT/nT1_4 vs WT/WT_5	0	0	1	No
WT/nT1_5 vs WT/WT_4	0	0	1	No
WT/nT1_5 vs WT/WT_5	0	0	1	No
WT/WT_4 vs WT/WT_5	0	0	1	No
Dunnett's test (Control Group = sprDf1/nT1_4)
Group vs. Group (Contrast)	Difference	Test Statistic	p-value	Significant
sprDf1/nT1_5 vs sprDf1/nT1_4	0.00833	0.14613	1	No
sprDf1/nT1_6 vs sprDf1/nT1_4	0.10217	1.72855	0.42525	***
sprDf1/sprDf1_4 vs sprDf1/nT1_4	0.7866	12.3799	0	Yes
sprDf1/sprDf1_5 vs sprDf1/nT1_4	0.96231	16.8745	0	Yes
sprDf1/sprDf1_6 vs sprDf1/nT1_4	1	16.1732	0	Yes
WT/nT1_4 vs sprDf1/nT1_4	0	0	#N/A	***
WT/nT1_5 vs sprDf1/nT1_4	0	0	#N/A	***
WT/WT_4 vs sprDf1/nT1_4	0	0	#N/A	***
WT/WT_5 vs sprDf1/nT1_4	0	0	#N/A	***

## Sheet: Life Tables
Genotype	EXP ID	Index	Group	Time (Days)	Burst	Death	Missing
sprDf1 / nT1	PC_expr1	1	1	7	0	0	0
sprDf1 / nT1	PC_expr1	2	1	7	0	0	0
sprDf1 / nT1	PC_expr1	3	1	7	0	0	0
sprDf1 / nT1	PC_expr1	4	1	4	0	0	1
sprDf1 / nT1	PC_expr1	5	1	7	0	0	0
sprDf1 / nT1	PC_expr1	6	1	7	0	0	0
sprDf1 / nT1	PC_expr1	7	1	7	0	0	0
sprDf1 / nT1	PC_expr1	8	1	7	0	0	0
sprDf1 / nT1	PC_expr1	9	1	7	0	0	0
sprDf1 / nT1	PC_expr1	10	1	7	0	0	0
sprDf1 / nT1	PC_expr1	11	1	7	0	0	0
sprDf1 / nT1	PC_expr1	12	1	7	0	0	0
sprDf1 / nT1	PC_expr1	13	1	7	0	0	0
sprDf1 / nT1	PC_expr1	14	1	5	0	0	1
sprDf1 / nT1	PC_expr1	15	1	7	0	0	0
sprDf1 / nT1	PC_expr1	16	1	3	0	0	1
sprDf1 / nT1	PC_expr1	17	1	7	0	0	0
sprDf1 / nT1	PC_expr1	18	1	7	0	0	0
sprDf1 / nT1	PC_expr1	19	1	7	0	0	0
sprDf1 / nT1	PC_expr1	20	1	7	0	0	0
sprDf1 / nT1	PC_expr1	21	1	7	0	0	0
sprDf1 / nT1	PC_expr1	22	1	7	0	0	0
sprDf1 / nT1	PC_expr1	23	1	7	0	0	0
sprDf1 / nT1	PC_expr1	24	1	3	0	0	1
sprDf1 / nT1	PC_expr1	25	1	7	0	0	0
sprDf1 / nT1	PC_expr1	26	1	7	0	0	0
sprDf1 / nT1	PC_expr1	27	1	7	0	0	0
sprDf1 / nT1	PC_expr1	28	1	7	0	0	0
sprDf1 / nT1	PC_expr1	29	1	7	0	0	0
sprDf1 / nT1	PC_expr1	30	1	7	0	0	0
sprDf1 / nT1	PC_expr1	31	1	7	0	0	0
sprDf1 / nT1	PC_expr1	32	1	7	0	0	0
sprDf1 / nT1	PC_expr1	33	1	7	0	0	0
sprDf1 / nT1	PC_expr1	34	1	7	0	0	0
sprDf1 / nT1	PC_expr1	35	1	7	0	0	0
sprDf1 / nT1	PC_expr1	36	1	7	0	0	0
sprDf1 / nT1	PC_expr1	37	1	7	0	0	0
sprDf1 / nT1	PC_expr1	38	1	7	0	0	0
sprDf1 / nT1	PC_expr1	39	1	7	0	0	0
sprDf1 / nT1	PC_expr1	40	1	5	1	1	0
sprDf1 / nT1	PC_expr1	41	1	7	0	0	0
sprDf1 / nT1	PC_expr1	42	1	7	0	0	0
sprDf1 / nT1	PC_expr1	43	1	7	0	0	0
sprDf1 / nT1	PC_expr2	44	1	7	0	0	0
sprDf1 / nT1	PC_expr2	45	1	7	0	0	1
sprDf1 / nT1	PC_expr2	46	1	7	0	0	0
sprDf1 / nT1	PC_expr2	47	1	7	0	0	0
sprDf1 / nT1	PC_expr2	48	1	7	0	0	0
sprDf1 / nT1	PC_expr2	49	1	7	0	1	0
sprDf1 / nT1	PC_expr2	50	1	7	0	0	0
sprDf1 / nT1	PC_expr2	51	1	7	0	0	0
sprDf1 / nT1	PC_expr2	52	1	7	0	0	0
sprDf1 / nT1	PC_expr2	53	1	7	0	0	0
sprDf1 / nT1	PC_expr2	54	1	7	0	0	0
sprDf1 / nT1	PC_expr2	55	1	7	0	0	0
sprDf1 / nT1	PC_expr2	56	1	7	0	0	0
sprDf1 / nT1	PC_expr2	57	1	7	0	0	0
sprDf1 / nT1	PC_expr2	58	1	7	0	0	0
sprDf1 / nT1	PC_expr2	59	1	7	0	0	0
sprDf1 / nT1	PC_expr2	60	1	7	0	0	0
sprDf1 / nT1	PC_expr2	61	1	7	0	0	0
sprDf1 / nT1	PC_expr2	62	1	7	0	0	0
sprDf1 / nT1	PC_expr2	63	1	7	0	1	0
sprDf1 / nT1	PC_expr2	64	1	7	0	0	0
sprDf1 / nT1	PC_expr2	65	1	7	0	0	0
sprDf1 / nT1	PC_expr2	66	1	7	0	0	0
sprDf1 / nT1	PC_expr2	67	1	7	0	0	0
sprDf1 / nT1	PC_expr2	68	1	7	0	0	0
sprDf1 / nT1	PC_expr2	69	1	7	0	0	0
sprDf1 / nT1	PC_expr2	70	1	7	0	0	0
sprDf1 / nT1	PC_expr2	71	1	7	0	0	0
sprDf1 / nT1	PC_expr2	72	1	7	0	0	0
sprDf1 / nT1	PC_expr2	73	1	7	0	1	0
sprDf1 / nT1	PC_expr2	74	1	7	0	0	0
sprDf1 / nT1	PC_expr2	75	1	7	0	1	0
sprDf1 / nT1	PC_expr2	76	1	7	0	0	0
sprDf1 / nT1	PC_expr2	77	1	7	0	0	0
sprDf1 / nT1	PC_expr2	78	1	7	0	0	0
sprDf1 / nT1	PC_expr2	79	1	7	0	0	1
sprDf1 / nT1	PC_expr2	80	1	7	0	0	0
sprDf1 / nT1	PC_expr2	81	1	7	0	0	0
sprDf1 / nT1	PC_expr2	82	1	7	0	0	0
sprDf1 / nT1	PC_expr2	83	1	7	0	0	0
sprDf1 / nT1	PC_expr2	84	1	7	0	0	0
sprDf1 / nT1	PC_expr2	85	1	7	0	0	0
sprDf1 / nT1	PC_expr2	86	1	7	0	0	0
sprDf1 / nT1	PC_expr2	87	1	7	0	0	0
sprDf1 / nT1	PC_expr2	88	1	7	0	0	0
sprDf1 / nT1	PC_expr3	89	1	7	0	0	0
sprDf1 / nT1	PC_expr3	90	1	7	0	0	0
sprDf1 / nT1	PC_expr3	91	1	7	0	0	0
sprDf1 / nT1	PC_expr3	92	1	7	0	0	0
sprDf1 / nT1	PC_expr3	93	1	7	0	0	0
sprDf1 / nT1	PC_expr3	94	1	7	0	0	0
sprDf1 / nT1	PC_expr3	95	1	7	0	0	0
sprDf1 / nT1	PC_expr3	96	1	7	0	0	0
sprDf1 / nT1	PC_expr3	97	1	7	0	0	0
sprDf1 / nT1	PC_expr3	98	1	7	0	0	0
sprDf1 / nT1	PC_expr3	99	1	4	0	1	0
sprDf1 / nT1	PC_expr3	100	1	7	0	1	0
sprDf1 / nT1	PC_expr3	101	1	7	0	0	0
sprDf1 / nT1	PC_expr3	102	1	7	0	0	0
sprDf1 / nT1	PC_expr3	103	1	7	0	0	0
sprDf1 / nT1	PC_expr3	104	1	7	0	0	0
sprDf1 / nT1	PC_expr3	105	1	7	0	0	0
sprDf1 / nT1	PC_expr3	106	1	5	0	1	0
sprDf1 / nT1	PC_expr3	107	1	7	0	0	0
sprDf1 / nT1	PC_expr3	108	1	7	0	0	0
sprDf1 / nT1	PC_expr3	109	1	7	0	0	0
sprDf1 / nT1	PC_expr3	110	1	7	0	1	0
sprDf1 / nT1	PC_expr3	111	1	7	0	0	0
sprDf1 / nT1	PC_expr3	112	1	7	0	0	0
sprDf1 / nT1	PC_expr3	113	1	7	0	0	0
sprDf1 / nT1	PC_expr3	114	1	7	0	0	0
sprDf1 / nT1	PC_expr3	115	1	7	0	0	0
sprDf1 / nT1	PC_expr3	116	1	7	0	0	0
sprDf1 / nT1	PC_expr3	117	1	7	0	0	0
sprDf1 / nT1	PC_expr3	118	1	7	0	0	0
sprDf1 / nT1	PC_expr3	119	1	7	0	0	0
sprDf1 / nT1	PC_expr3	120	1	7	0	0	0
sprDf1 / nT1	PC_expr3	121	1	7	0	0	0
sprDf1 / nT1	PC_expr3	122	1	7	0	0	0
sprDf1 / nT1	PC_expr3	123	1	7	0	0	0
sprDf1 / nT1	PC_expr3	124	1	7	0	0	0
sprDf1 / nT1	PC_expr3	125	1	7	0	0	0
sprDf1 / nT1	PC_expr3	126	1	7	0	0	0
sprDf1 / nT1	PC_expr3	127	1	7	0	0	0
sprDf1 / nT1	PC_expr3	128	1	7	0	0	0
sprDf1 / nT1	PC_expr3	129	1	7	0	0	0
sprDf1 / nT1	PC_expr3	130	1	7	0	0	0
sprDf1 / nT1	PC_expr3	131	1	7	0	0	0
sprDf1 / nT1	PC_expr3	132	1	7	0	0	0
sprDf1 / nT1	PC_expr3	133	1	7	0	0	0
sprDf1 / nT1	PC_expr3	134	1	7	0	0	0
sprDf1 / nT1	PC_expr3	135	1	7	0	0	0
sprDf1 / nT1	PC_expr3	136	1	7	0	0	0
sprDf1 / nT1	PC_expr3	137	1	7	0	0	0
sprDf1 / nT1	PC_expr3	138	1	7	0	0	0
sprDf1 / nT1	SN_2.1	139	1	5	1	0	0
sprDf1 / nT1	SN_2.1	140	1	4	1	1	0
sprDf1 / nT1	SN_2.1	141	1	8	0	0	0
sprDf1 / nT1	SN_2.1	142	1	8	0	0	0
sprDf1 / nT1	SN_2.1	143	1	8	0	0	0
sprDf1 / nT1	SN_2.1	144	1	8	0	0	0
sprDf1 / nT1	SN_2.1	145	1	8	0	1	0
sprDf1 / nT1	SN_2.1	146	1	8	0	0	0
sprDf1 / nT1	SN_2.1	147	1	4	1	0	0
sprDf1 / nT1	SN_2.1	148	1	8	0	0	0
sprDf1 / nT1	SN_2.1	149	1	8	0	0	0
sprDf1 / nT1	SN_2.1	150	1	8	0	0	0
sprDf1 / nT1	SN_2.1	151	1	8	0	0	0
sprDf1 / nT1	SN_2.1	152	1	4	0	0	1
sprDf1 / nT1	SN_2.1	153	1	4	0	0	1
sprDf1 / nT1	SN_2.1	154	1	4	1	0	0
sprDf1 / nT1	SN_2.1	155	1	8	0	0	0
sprDf1 / nT1	SN_2.1	156	1	6	1	0	0
sprDf1 / nT1	SN_2.1	157	1	8	0	0	0
sprDf1 / nT1	SN_2.1	158	1	8	0	0	0
sprDf1 / nT1	SN_2.1	159	1	8	0	0	0
sprDf1 / nT1	SN_2.1	160	1	8	0	0	0
sprDf1 / nT1	SN_2.1	161	1	8	0	0	0
sprDf1 / nT1	SN_2.1	162	1	8	0	0	0
sprDf1 / nT1	SN_2.1	163	1	8	0	0	0
sprDf1 / nT1	SN_2.1	164	1	8	1	1	0
sprDf1 / nT1	SN_2.1	165	1	8	0	0	0
sprDf1 / nT1	SN_2.1	166	1	6	0	1	0
sprDf1 / nT1	SN_2.1	167	1	5	1	1	0
sprDf1 / nT1	SN_2.1	168	1	4	1	0	0
sprDf1 / sprDf1	PC_expr1	169	2	7	0	0	0
sprDf1 / sprDf1	PC_expr1	170	2	7	0	0	0
sprDf1 / sprDf1	PC_expr1	171	2	7	0	0	0
sprDf1 / sprDf1	PC_expr1	172	2	7	0	0	0
sprDf1 / sprDf1	PC_expr1	173	2	7	0	0	0
sprDf1 / sprDf1	PC_expr1	174	2	7	0	0	0
sprDf1 / sprDf1	PC_expr1	175	2	7	0	0	0
sprDf1 / sprDf1	PC_expr1	176	2	7	0	0	0
sprDf1 / sprDf1	PC_expr1	177	2	7	1	1	0
sprDf1 / sprDf1	PC_expr1	178	2	7	0	0	0
sprDf1 / sprDf1	PC_expr1	179	2	7	1	1	0
sprDf1 / sprDf1	PC_expr1	180	2	7	1	1	0
sprDf1 / sprDf1	PC_expr1	181	2	7	0	0	0
sprDf1 / sprDf1	PC_expr1	182	2	5	1	1	0
sprDf1 / sprDf1	PC_expr1	183	2	7	0	0	0
sprDf1 / sprDf1	PC_expr1	184	2	7	0	0	0
sprDf1 / sprDf1	PC_expr1	185	2	5	1	1	0
sprDf1 / sprDf1	PC_expr1	186	2	7	0	0	0
sprDf1 / sprDf1	PC_expr1	187	2	7	0	0	0
sprDf1 / sprDf1	PC_expr1	188	2	7	1	1	0
sprDf1 / sprDf1	PC_expr1	189	2	3	0	0	1
sprDf1 / sprDf1	PC_expr1	190	2	7	0	0	1
sprDf1 / sprDf1	PC_expr1	191	2	6	1	1	0
sprDf1 / sprDf1	PC_expr1	192	2	3	0	0	1
sprDf1 / sprDf1	PC_expr1	193	2	7	0	0	0
sprDf1 / sprDf1	PC_expr1	194	2	4	1	1	0
sprDf1 / sprDf1	PC_expr1	195	2	5	0	0	1
sprDf1 / sprDf1	PC_expr1	196	2	6	1	1	0
sprDf1 / sprDf1	PC_expr1	197	2	7	0	0	0
sprDf1 / sprDf1	PC_expr1	198	2	7	0	0	0
sprDf1 / sprDf1	PC_expr1	199	2	7	0	0	0
sprDf1 / sprDf1	PC_expr1	200	2	7	0	0	0
sprDf1 / sprDf1	PC_expr1	201	2	7	0	0	0
sprDf1 / sprDf1	PC_expr1	202	2	7	0	0	0
sprDf1 / sprDf1	PC_expr1	203	2	7	0	0	0
sprDf1 / sprDf1	PC_expr1	204	2	7	0	0	0
sprDf1 / sprDf1	PC_expr1	205	2	7	0	0	0
sprDf1 / sprDf1	PC_expr1	206	2	7	0	0	0
sprDf1 / sprDf1	PC_expr1	207	2	7	0	0	0
sprDf1 / sprDf1	PC_expr1	208	2	7	0	0	0
sprDf1 / sprDf1	PC_expr2	209	2	6	1	1	0
sprDf1 / sprDf1	PC_expr2	210	2	7	0	0	0
sprDf1 / sprDf1	PC_expr2	211	2	7	0	0	0
sprDf1 / sprDf1	PC_expr2	212	2	5	1	1	0
sprDf1 / sprDf1	PC_expr2	213	2	7	0	0	0
sprDf1 / sprDf1	PC_expr2	214	2	7	0	0	0
sprDf1 / sprDf1	PC_expr2	215	2	7	0	0	0
sprDf1 / sprDf1	PC_expr2	216	2	4	1	1	0
sprDf1 / sprDf1	PC_expr2	217	2	7	0	0	0
sprDf1 / sprDf1	PC_expr2	218	2	7	0	0	0
sprDf1 / sprDf1	PC_expr2	219	2	5	1	1	0
sprDf1 / sprDf1	PC_expr2	220	2	4	1	1	0
sprDf1 / sprDf1	PC_expr2	221	2	7	0	0	0
sprDf1 / sprDf1	PC_expr2	222	2	4	1	1	0
sprDf1 / sprDf1	PC_expr2	223	2	6	1	1	0
sprDf1 / sprDf1	PC_expr2	224	2	7	0	0	0
sprDf1 / sprDf1	PC_expr2	225	2	7	0	0	0
sprDf1 / sprDf1	PC_expr2	226	2	7	0	0	0
sprDf1 / sprDf1	PC_expr2	227	2	7	0	0	0
sprDf1 / sprDf1	PC_expr2	228	2	5	1	1	0
sprDf1 / sprDf1	PC_expr2	229	2	5	1	1	0
sprDf1 / sprDf1	PC_expr2	230	2	5	1	1	0
sprDf1 / sprDf1	PC_expr2	231	2	7	0	0	0
sprDf1 / sprDf1	PC_expr2	232	2	4	1	1	0
sprDf1 / sprDf1	PC_expr2	233	2	7	0	0	0
sprDf1 / sprDf1	PC_expr2	234	2	7	0	0	0
sprDf1 / sprDf1	PC_expr2	235	2	7	0	0	0
sprDf1 / sprDf1	PC_expr2	236	2	7	0	0	0
sprDf1 / sprDf1	PC_expr2	237	2	7	0	0	0
sprDf1 / sprDf1	PC_expr2	238	2	7	0	0	0
sprDf1 / sprDf1	PC_expr2	239	2	5	1	1	0
sprDf1 / sprDf1	PC_expr2	240	2	7	0	0	0
sprDf1 / sprDf1	PC_expr2	241	2	7	0	0	0
sprDf1 / sprDf1	PC_expr2	242	2	7	0	0	0
sprDf1 / sprDf1	PC_expr2	243	2	7	0	0	0
sprDf1 / sprDf1	PC_expr2	244	2	7	0	0	0
sprDf1 / sprDf1	PC_expr2	245	2	7	0	0	0
sprDf1 / sprDf1	PC_expr2	246	2	7	1	1	0
sprDf1 / sprDf1	PC_expr2	247	2	7	0	0	0
sprDf1 / sprDf1	PC_expr2	248	2	7	0	0	0
sprDf1 / sprDf1	PC_expr2	249	2	7	0	0	0
sprDf1 / sprDf1	PC_expr2	250	2	5	1	1	0
sprDf1 / sprDf1	PC_expr2	251	2	7	1	1	0
sprDf1 / sprDf1	PC_expr2	252	2	5	1	1	0
sprDf1 / sprDf1	PC_expr2	253	2	7	0	0	0
sprDf1 / sprDf1	PC_expr2	254	2	7	0	0	0
sprDf1 / sprDf1	PC_expr2	255	2	6	1	1	0
sprDf1 / sprDf1	PC_expr2	256	2	7	0	0	0
sprDf1 / sprDf1	PC_expr2	257	2	7	0	0	0
sprDf1 / sprDf1	PC_expr2	258	2	7	0	0	0
sprDf1 / sprDf1	PC_expr3	259	2	7	0	0	0
sprDf1 / sprDf1	PC_expr3	260	2	7	0	0	0
sprDf1 / sprDf1	PC_expr3	261	2	7	0	0	0
sprDf1 / sprDf1	PC_expr3	262	2	7	0	0	0
sprDf1 / sprDf1	PC_expr3	263	2	7	0	0	0
sprDf1 / sprDf1	PC_expr3	264	2	7	0	0	0
sprDf1 / sprDf1	PC_expr3	265	2	7	0	0	0
sprDf1 / sprDf1	PC_expr3	266	2	6	1	1	0
sprDf1 / sprDf1	PC_expr3	267	2	7	0	0	0
sprDf1 / sprDf1	PC_expr3	268	2	7	0	0	0
sprDf1 / sprDf1	PC_expr3	269	2	7	0	0	0
sprDf1 / sprDf1	PC_expr3	270	2	6	1	1	0
sprDf1 / sprDf1	PC_expr3	271	2	7	0	0	0
sprDf1 / sprDf1	PC_expr3	272	2	7	0	0	0
sprDf1 / sprDf1	PC_expr3	273	2	7	0	0	0
sprDf1 / sprDf1	PC_expr3	274	2	7	0	0	0
sprDf1 / sprDf1	PC_expr3	275	2	7	0	0	0
sprDf1 / sprDf1	PC_expr3	276	2	7	0	0	0
sprDf1 / sprDf1	PC_expr3	277	2	7	0	0	0
sprDf1 / sprDf1	PC_expr3	278	2	7	0	0	0
sprDf1 / sprDf1	PC_expr3	279	2	7	0	0	0
sprDf1 / sprDf1	PC_expr3	280	2	7	0	0	0
sprDf1 / sprDf1	PC_expr3	281	2	7	0	0	0
sprDf1 / sprDf1	PC_expr3	282	2	7	0	0	0
sprDf1 / sprDf1	PC_expr3	283	2	7	0	0	0
sprDf1 / sprDf1	PC_expr3	284	2	7	0	0	0
sprDf1 / sprDf1	PC_expr3	285	2	7	0	0	0
sprDf1 / sprDf1	PC_expr3	286	2	7	0	0	0
sprDf1 / sprDf1	PC_expr3	287	2	7	0	0	0
sprDf1 / sprDf1	PC_expr3	288	2	7	0	0	0
sprDf1 / sprDf1	PC_expr3	289	2	7	0	0	0
sprDf1 / sprDf1	PC_expr3	290	2	7	0	0	0
sprDf1 / sprDf1	PC_expr3	291	2	7	0	0	0
sprDf1 / sprDf1	PC_expr3	292	2	7	0	0	0
sprDf1 / sprDf1	PC_expr3	293	2	7	0	0	0
sprDf1 / sprDf1	PC_expr3	294	2	7	1	1	0
sprDf1 / sprDf1	PC_expr3	295	2	6	1	1	0
sprDf1 / sprDf1	PC_expr3	296	2	7	0	0	0
sprDf1 / sprDf1	PC_expr3	297	2	7	0	0	0
sprDf1 / sprDf1	PC_expr3	298	2	7	0	0	0
sprDf1 / sprDf1	PC_expr3	299	2	7	0	0	0
sprDf1 / sprDf1	PC_expr3	300	2	7	0	0	0
sprDf1 / sprDf1	PC_expr3	301	2	7	0	0	0
sprDf1 / sprDf1	PC_expr3	302	2	7	0	0	0
sprDf1 / sprDf1	SN_2.1	303	2	8	1	1	0
sprDf1 / sprDf1	SN_2.1	304	2	8	0	0	0
sprDf1 / sprDf1	SN_2.1	305	2	8	0	0	0
sprDf1 / sprDf1	SN_2.1	306	2	8	0	0	0
sprDf1 / sprDf1	SN_2.1	307	2	6	1	1	0
sprDf1 / sprDf1	SN_2.1	308	2	8	1	1	0
sprDf1 / sprDf1	SN_2.1	309	2	8	1	1	0
sprDf1 / sprDf1	SN_2.1	310	2	6	1	1	0
sprDf1 / sprDf1	SN_2.1	311	2	8	1	1	0
sprDf1 / sprDf1	SN_2.1	312	2	3	0	0	1
sprDf1 / sprDf1	SN_2.1	313	2	8	1	1	0
sprDf1 / sprDf1	SN_2.1	314	2	8	0	0	0
sprDf1 / sprDf1	SN_2.1	315	2	8	0	0	0
sprDf1 / sprDf1	SN_2.1	316	2	7	1	1	0
sprDf1 / sprDf1	SN_2.1	317	2	4	0	0	1
sprDf1 / sprDf1	SN_2.1	318	2	8	0	0	0
sprDf1 / sprDf1	SN_2.1	319	2	5	0	0	1
sprDf1 / sprDf1	SN_2.1	320	2	4	1	0	0
sprDf1 / sprDf1	SN_2.1	321	2	6	1	1	0
sprDf1 / sprDf1	SN_2.1	322	2	4	1	0	0
sprDf1 / sprDf1	SN_2.1	323	2	8	0	0	0
sprDf1 / sprDf1	SN_2.1	324	2	8	0	0	0
sprDf1 / sprDf1	SN_2.1	325	2	3	0	0	1
sprDf1 / sprDf1	SN_2.1	326	2	8	0	0	0
sprDf1 / sprDf1	SN_2.1	327	2	8	0	0	0
sprDf1 / sprDf1	SN_2.1	328	2	8	0	0	0
sprDf1 / sprDf1	SN_2.1	329	2	8	0	0	0
sprDf1 / sprDf1	SN_2.1	330	2	8	0	0	0
sprDf1 / sprDf1	SN_2.1	331	2	8	0	0	0
sprDf1 / sprDf1	SN_2.1	332	2	8	0	0	0
WT / nT1	SN_3.6	1	3	7	0	0	0
WT / nT1	SN_3.6	2	3	3	0	0	1
WT / nT1	SN_3.6	3	3	7	0	0	0
WT / nT1	SN_3.6	4	3	7	0	0	0
WT / nT1	SN_3.6	5	3	7	0	0	0
WT / nT1	SN_3.6	6	3	7	0	0	0
WT / nT1	SN_3.6	7	3	7	0	0	0
WT / nT1	SN_3.6	8	3	7	0	0	0
WT / nT1	SN_3.6	9	3	7	0	0	0
WT / nT1	SN_3.6	10	3	7	0	0	0
WT / nT1	SN_3.6	11	3	7	0	0	0
WT / nT1	SN_3.6	12	3	7	0	0	0
WT / nT1	SN_3.6	13	3	7	0	0	0
WT / nT1	SN_3.6	14	3	7	0	0	0
WT / nT1	SN_3.6	15	3	7	0	0	0
WT / nT1	SN_3.13	16	3	5	0	1	0
WT / nT1	SN_3.13	17	3	7	0	0	0
WT / nT1	SN_3.13	18	3	7	0	0	0
WT / nT1	SN_3.13	19	3	7	0	0	0
WT / nT1	SN_3.13	20	3	7	0	0	0
WT / nT1	SN_3.13	21	3	7	0	0	0
WT / nT1	SN_3.13	22	3	7	0	0	0
WT / nT1	SN_3.13	23	3	7	0	0	0
WT / nT1	SN_3.13	24	3	7	0	0	0
WT / nT1	SN_3.13	25	3	7	0	0	0
WT / nT1	SN_3.13	26	3	7	0	0	0
WT / nT1	SN_3.13	27	3	7	0	0	0
WT / nT1	SN_3.13	28	3	7	0	0	0
WT / nT1	SN_3.13	29	3	7	0	0	0
WT / nT1	SN_3.13	30	3	7	0	0	0
WT / nT1	SN_3.20	31	3	8	0	0	0
WT / nT1	SN_3.20	32	3	8	0	0	0
WT / nT1	SN_3.20	33	3	8	0	0	0
WT / nT1	SN_3.20	34	3	8	0	1	0
WT / nT1	SN_3.20	35	3	8	0	0	0
WT / nT1	SN_3.20	36	3	8	0	0	0
WT / nT1	SN_3.20	37	3	8	0	0	0
WT / nT1	SN_3.20	38	3	8	0	0	0
WT / nT1	SN_3.20	39	3	8	0	0	0
WT / nT1	SN_3.20	40	3	8	0	1	0
WT / nT1	SN_3.20	41	3	8	0	0	0
WT / nT1	SN_3.20	42	3	8	0	0	0
WT / nT1	SN_3.20	43	3	8	0	0	0
WT / nT1	SN_3.20	44	3	8	0	0	0
WT / nT1	SN_3.20	45	3	8	0	0	0
WT / nT1	SN_3.20	46	3	8	0	0	0
WT / nT1	SN_3.20	47	3	6	0	1	0
WT / nT1	SN_3.20	48	3	6	0	1	0
WT / nT1	SN_3.20	49	3	8	0	0	0
WT / nT1	SN_3.20	50	3	8	0	0	0
WT / nT1	SN_3.27	51	3	8	0	0	0
WT / nT1	SN_3.27	52	3	8	0	0	0
WT / nT1	SN_3.27	53	3	8	0	0	0
WT / nT1	SN_3.27	54	3	8	0	0	0
WT / nT1	SN_3.27	55	3	8	0	0	0
WT / nT1	SN_3.27	56	3	8	0	0	0
WT / nT1	SN_3.27	57	3	8	0	0	0
WT / nT1	SN_3.27	58	3	8	0	0	0
WT / nT1	SN_3.27	59	3	8	0	0	0
WT / nT1	SN_3.27	60	3	8	0	0	0
WT / nT1	SN_3.27	61	3	8	0	0	0
WT / nT1	SN_3.27	62	3	8	0	0	0
WT / nT1	SN_3.27	63	3	8	0	0	0
WT / nT1	SN_3.27	64	3	8	0	0	0
WT / nT1	SN_3.27	65	3	8	0	0	0
WT / nT1	SN_3.27	66	3	8	0	0	0
WT / nT1	SN_3.27	67	3	8	0	0	0
WT / nT1	SN_3.27	68	3	8	0	0	0
WT / nT1	SN_3.27	69	3	8	0	0	0
WT / nT1	SN_3.27	70	3	8	0	0	0
WT / nT1	SN_4.3	71	3	8	0	0	0
WT / nT1	SN_4.3	72	3	8	0	0	0
WT / nT1	SN_4.3	73	3	8	0	0	0
WT / nT1	SN_4.3	74	3	7	0	1	0
WT / nT1	SN_4.3	75	3	8	0	0	0
WT / nT1	SN_4.3	76	3	8	0	0	0
WT / nT1	SN_4.3	77	3	8	0	0	0
WT / nT1	SN_4.3	78	3	8	0	0	0
WT / nT1	SN_4.3	79	3	8	0	0	1
WT / nT1	SN_4.3	80	3	8	0	0	0
WT / WT	SN_3.6	1	4	7	0	0	0
WT / WT	SN_3.6	2	4	7	0	0	0
WT / WT	SN_3.6	3	4	7	0	0	0
WT / WT	SN_3.6	4	4	7	0	0	0
WT / WT	SN_3.6	5	4	7	0	0	0
WT / WT	SN_3.6	6	4	7	0	0	0
WT / WT	SN_3.6	7	4	7	0	0	0
WT / WT	SN_3.6	8	4	7	0	0	0
WT / WT	SN_3.6	9	4	4	0	0	1
WT / WT	SN_3.6	10	4	7	0	0	0
WT / WT	SN_3.6	11	4	7	0	0	0
WT / WT	SN_3.6	12	4	7	0	0	0
WT / WT	SN_3.6	13	4	7	0	0	0
WT / WT	SN_3.6	14	4	7	0	0	0
WT / WT	SN_3.6	15	4	7	0	0	0
WT / WT	SN_3.13	16	4	7	0	0	0
WT / WT	SN_3.13	17	4	7	0	0	0
WT / WT	SN_3.13	18	4	7	0	0	0
WT / WT	SN_3.13	19	4	7	0	0	0
WT / WT	SN_3.13	20	4	6	1	1	0
WT / WT	SN_3.13	21	4	7	0	0	0
WT / WT	SN_3.13	22	4	4	0	1	0
WT / WT	SN_3.13	23	4	7	0	0	0
WT / WT	SN_3.13	24	4	4	0	1	0
WT / WT	SN_3.13	25	4	7	0	0	0
WT / WT	SN_3.13	26	4	7	0	0	0
WT / WT	SN_3.13	27	4	7	0	0	0
WT / WT	SN_3.13	28	4	7	0	0	0
WT / WT	SN_3.13	29	4	5	0	1	0
WT / WT	SN_3.13	30	4	7	0	0	0
WT / WT	SN_3.20	31	4	8	0	1	0
WT / WT	SN_3.20	32	4	8	0	0	0
WT / WT	SN_3.20	33	4	8	0	0	0
WT / WT	SN_3.20	34	4	8	0	0	0
WT / WT	SN_3.20	35	4	5	0	0	1
WT / WT	SN_3.20	36	4	8	0	0	0
WT / WT	SN_3.20	37	4	8	0	0	0
WT / WT	SN_3.20	38	4	8	0	0	0
WT / WT	SN_3.20	39	4	8	0	0	0
WT / WT	SN_3.20	40	4	8	0	0	0
WT / WT	SN_3.20	41	4	8	0	0	0
WT / WT	SN_3.20	42	4	8	0	0	0
WT / WT	SN_3.20	43	4	8	0	0	0
WT / WT	SN_3.20	44	4	8	0	0	0
WT / WT	SN_3.20	45	4	8	0	0	0
WT / WT	SN_3.20	46	4	8	0	0	0
WT / WT	SN_3.20	47	4	8	0	0	0
WT / WT	SN_3.20	48	4	8	0	0	0
WT / WT	SN_3.20	49	4	8	0	0	0
WT / WT	SN_3.20	50	4	8	0	0	0
WT / WT	SN_3.27	51	4	8	0	0	0
WT / WT	SN_3.27	52	4	8	0	0	0
WT / WT	SN_3.27	53	4	8	0	0	0
WT / WT	SN_3.27	54	4	8	0	0	0
WT / WT	SN_3.27	55	4	8	0	0	0
WT / WT	SN_3.27	56	4	8	0	0	0
WT / WT	SN_3.27	57	4	8	0	0	0
WT / WT	SN_3.27	58	4	8	0	0	0
WT / WT	SN_3.27	59	4	8	0	0	0
WT / WT	SN_3.27	60	4	8	0	0	0
WT / WT	SN_3.27	61	4	8	0	0	0
WT / WT	SN_3.27	62	4	8	0	0	0
WT / WT	SN_3.27	63	4	8	0	0	0
WT / WT	SN_3.27	64	4	8	0	0	0
WT / WT	SN_3.27	65	4	8	0	0	0
WT / WT	SN_3.27	66	4	8	0	0	0
WT / WT	SN_3.27	67	4	8	0	0	0
WT / WT	SN_3.27	68	4	8	0	0	0
WT / WT	SN_3.27	69	4	8	0	0	0
WT / WT	SN_3.27	70	4	8	0	0	0
WT / WT	SN_4.3	71	4	8	0	0	0
WT / WT	SN_4.3	72	4	8	0	0	0
WT / WT	SN_4.3	73	4	8	0	0	0
WT / WT	SN_4.3	74	4	7	0	1	0
WT / WT	SN_4.3	75	4	8	0	0	0
WT / WT	SN_4.3	76	4	8	0	0	0
WT / WT	SN_4.3	77	4	8	0	0	0
WT / WT	SN_4.3	78	4	3	0	0	1
WT / WT	SN_4.3	79	4	8	0	0	0
WT / WT	SN_4.3	80	4	8	0	0	0

## Sheet: Stats Viability and Burst
Comparison (Deaths)	Kaplan Meier logrank P-value	total comparisons	Bonferroni Corrected	Significant?	uncorr pcrit	0.05
sprDf1/nT1[qIs51] vs sprDf1/sprDf1	0.00013	2	0.0003	yes	corr pcrit	0.025
sprDf1/nT1[qIs51] vs WT/nT1[qIs51]	0.30161	2	0.6032	no
WT/nT1[qIs51] vs WT/WT	0.96341	2	1.9268	no
Comparison (Bursts)	Kaplan Meier logrank P-value	total comparisons	Bonferroni Corrected	Significant?
sprDf1/nT1[qIs51] vs sprDf1/sprDf1	1.12e-06	2	2.24e-06	yes
sprDf1/nT1[qIs51] vs WT/nT1[qIs51]	0.01734	2	0.03468	yes
WT/nT1[qIs51] vs WT/WT	0.30458	2	0.60916	no

## Sheet: Vulva Width
sprDf1 / nT1	sprDf1 / sprDf1	WT / nT1	WT / WT			sprDf1 / nT1	sprDf1 / sprDf1	WT / nT1	WT / WT
14.929	1.015	15.735	13.297		mean	12.0874	2.4408	11.8276	12.1022
10.355	16.501	14.4	12.31		stdev	4.46782	3.3486	3.77359	4.09871
12.014	1.135	13.772	11.917
13.001	0.818	11.003	7.366		N	73	76	42	40
13.401	2.724	12.333	6.893
14.844	1.381	5.843	13.712
19.795	1.284	9.988	15.948
16.224	16.963	12.635	9.406
13.808	14.039	17.962	4.361
13.414	3.744	10.565	6.057
13.726	1.015	10.278	6.676
13.489	2.568	2.429	1.729
12.785	2.043	16.386	13.757
11.778	1.381	15.136	13.628
16.445	0.936	14.229	13.819
11.672	0.936	16.936	13.516
13.475	9.577	16.244	12.145
13.628	0.908	15.436	6.81
12.224	0.454	6.323	15.102
18.049	7.321	7.328	9.513
13.209	1.362	9.406	14.892
11.181	1.637	13.607	10.329
9.545	1.135	9.761	16.383
8.557	0.963	15.59	8.994
10.363	0.936	15.092	16.369
1.454	0.936	8.83	8.09
11.806	1.222	8.98	19.839
12.419	3.305	10.075	18.668
16.3	2.771	11.479	15.006
2.588	2.762	10.516	15.546
16.847	2.27	5.675	13.347
3.375	1.436	8.045	14.346
1.284	2.236	9.307	6.2
20.329	2.056	15.443	13.667
3.405	1.362	6.87	14.997
9.447	0.936	12.845	15.894
18.195	0.508	16.276	15.333
15.463	0.718	15.112	11.56
10.481	1.523	13.215	16.103
1.953	1.436	6.091	10.562
13.414	1.454	15.27
15.942	1.015	14.315
7.837	0.818
10.481	1.939
7.391	3.553
14.015	0.936
12.266	1.015
15.635	4.63
15.74	1.284
13.483	0.818
10.981	0.908
15.092	3.866
0.936	2.37
14.478	1.454
8.347	1.816
5.919	1.589
7.971	2.455
13.207	11.167
16.051	0.963
13.152	0.908
9.012	1.637
4.89	1.015
17.383	1.135
13.658	1.381
14.103	0.818
14.357	7.919
13.86	0.908
13.544	0.454
12.793	0.454
13.808	0.908
16.375	1.589
19.382	1.135
9.62	0.508
	0.818
	0.454
	1.157

## Sheet: Vulva ANOVA
Analysis of Variance (One-Way)
Descriptive Statistics
Groups	Sample size	Sum	Variance	Std Dev	Mean	95% Confidence Interval*
sprDf1 / nT1	73	882.38	19.9615	4.46782	12.0874	11.045	13.1298
sprDf1 / sprDf1	76	185.501	11.2131	3.3486	2.4408	1.67562	3.20599
WT / nT1	42	496.761	14.24	3.77359	11.8276	10.6517	13.0036
WT / WT	40	484.087	16.7995	4.09871	12.1022	10.7913	13.413
Total	231		35.6504	5.9708	8.86896
Confidence intervals are calculated using individual standard deviations.
ANOVA
Source of Variation	d.f.	SS	MS	F	p-value	F crit	Omega Sqr.
Between Groups	3	4682.38	1560.79	100.733	0	2.64437	0.56431
Within Groups	227	3517.23	15.4944
Total	230	8199.6
Model summary
R-Squared	0.57105
Adjusted R-Squared	0.56538
Residual standard error	3.93629
Coefficient of Variation	0.44383
Homogeneity of Variances
Hartley Fmax		1.78019	p-value	0.0636
Cochran C		0.32085	p-value	0.18376
Bartlett's Chi-square (d.f. = 3)		6.27192	p-value	0.09906
Levene's F (Based on mean)		4.95409	p-value	0.00238
Brown-Forsythe (Based on median)		5.47347	p-value	0.0012
Comparisons among groups (Factor 1 - Factor #1)
Scheffe
Group vs. Group (Contrast)	Difference	95% Confidence Interval		Test Statistic	p-value
sprDf1 / nT1 vs sprDf1 / sprDf1	9.64659	7.82968	11.4635	14.9542	0
sprDf1 / nT1 vs WT / nT1	0.25975	-1.88744	2.40695	0.34073	0.98981
sprDf1 / nT1 vs WT / WT	-0.01478	-2.19578	2.16623	0.01908	1
sprDf1 / sprDf1 vs WT / nT1	-9.38684	-11.5185	-7.25518	12.4029	0
sprDf1 / sprDf1 vs WT / WT	-9.66137	-11.8271	-7.49566	12.5649	0
WT / nT1 vs WT / WT	-0.27453	-2.72394	2.17488	0.31568	0.99185
Tukey-Kramer
Groups	Difference	Test Statistic	p-value	Significant
sprDf1 / nT1 vs sprDf1 / sprDf1	9.64659	21.1484	0.74625	No
sprDf1 / nT1 vs WT / nT1	0.25975	0.48187	0.99655	No
sprDf1 / nT1 vs WT / WT	-0.01478	0.02699	1	No
sprDf1 / sprDf1 vs WT / nT1	-9.38684	17.5403	0.74625	No
sprDf1 / sprDf1 vs WT / WT	-9.66137	17.7695	0.74625	No
WT / nT1 vs WT / WT	-0.27453	0.44645	0.99724	No
Bonferroni
Alpha/N	0.00833
Group vs. Group (Contrast)	Difference	95% Confidence Interval		Test Statistic	p-value
sprDf1 / nT1 vs sprDf1 / sprDf1	9.64659	7.92967	11.3635	14.9542	0
sprDf1 / nT1 vs WT / nT1	0.25975	-1.76928	2.28879	0.34073	1
sprDf1 / nT1 vs WT / WT	-0.01478	-2.07576	2.0462	0.01908	1
sprDf1 / sprDf1 vs WT / nT1	-9.38684	-11.4012	-7.37249	12.4029	0
sprDf1 / sprDf1 vs WT / WT	-9.66137	-11.7079	-7.61484	12.5649	0
WT / nT1 vs WT / WT	-0.27453	-2.58915	2.04008	0.31568	1
Fisher LSD
Group vs. Group (Contrast)	Difference	Test Statistic	p-value	Significant
sprDf1 / nT1 vs sprDf1 / sprDf1	9.64659	14.9542	0	Yes
sprDf1 / nT1 vs WT / nT1	0.25975	0.34073	0.73362	No
sprDf1 / nT1 vs WT / WT	-0.01478	0.01908	0.98479	No
sprDf1 / sprDf1 vs WT / nT1	-9.38684	12.4029	0	Yes
sprDf1 / sprDf1 vs WT / WT	-9.66137	12.5649	0	Yes
WT / nT1 vs WT / WT	-0.27453	0.31568	0.75253	No
Dunnett's test (Control Group = sprDf1 / nT1)
Group vs. Group (Contrast)	Difference	Test Statistic	p-value	Significant
sprDf1 / sprDf1 vs sprDf1 / nT1	-9.64659	14.9542	0	Yes
WT / nT1 vs sprDf1 / nT1	-0.25975	0.34073	0.97657	No
WT / WT vs sprDf1 / nT1	0.01478	0.01908	1	No

## Sheet: Uncoordinated
Aggregated Length					Aggregated Speed
sprDf1 / nT1	sprDf1 / sprDf1	WT / nT1	WT / WT		sprDf1 / nT1	sprDf1 / sprDf1	WT / nT1	WT / WT
1939.88	845.116	3162.95	4278.87		94.3983	33.8046	112.298	171.155
1608.33	894.474	1496.43	1727.05		141.857	35.779	126.518	69.0819
4150.56	988.141	3291.3	4187.25		82.368	39.5256	59.8771	167.49
1248.94	3354.75	1821	1802.24		77.5954	134.19	166.041	72.0895
1404.81	254.143	3423.92	1367.76		64.3333	10.1657	131.652	25.3108
2163.78	1346.52	2974.25	2357.08		135.682	53.8607	72.84	54.7103
2397.99	938.629	3613.95	3253.19		166.023	37.5451	136.957	180.119
840.188	1998.49	4209.83	2213.55		49.9575	79.9395	198.73	29.2991
4826.38	1125.35	2075.89	3685.75		56.1923	18.7399	118.97	94.2834
4678.46	619.623	2700.83	1070.6		96.6981	45.014	144.558	185.764
3442.78	1289.82	4445.07	4082.9		86.5511	24.7849	40.6892	130.128
3059	1408.24	2410.53	1708.3		152.211	51.5928	216.91	67.4772
974.924	1217.01	3152.7	2449.45		95.9197	56.3294	131.259	220.38
1751.76	1008.38	1509.14	3516.83		33.6075	48.6804	168.393	104.956
2601.13	422.087	1894.03	3775.28		193.055	40.3352	83.0354	88.5421
2989.19	636.904	1879.55	3158.82		187.139	16.8835	108.033	147.43
2438.02	364.667	1443.52	5511.42		137.052	21.6897	177.803	209.044
2315.53	325.332	3067.1	3749.71		137.705	25.4762	112.118	42.8239
5027.44	766.608	2415.26	3039.73		122.36	14.5867	126.108	193.496
2517.49	1195.09	3661.39	4193.44		106.191	13.0133	60.3656	10.8924
3215.97	2138.57	1807.13	2004.1		120.799	7.44765	166.542	163.316
2417.45	1252.18	2568.55	4204.54		180.675	70.4935	203.274	68.3322
2494.43	2934.18	2672.32	2392.46		192.718	30.6643	149.61	167.821
572.845	2257.97	3114.09	2437.6		87.2344	47.8036	75.7611	97.978
1379.53	1697.99	3010.14	3958.96		38.9969	85.543	75.1818	140.673
649.417	163.214	2826.09	4011.58		70.0705	50.0873	57.7407	47.3656
345.654	517.053	3819.02	3677.84		180.724	117.367	204.935	95.2356
2182.43	89.1563	3362.52	3423.9		104.045	61.2188	13.4845	151.011
4500.27	41.4737	2390.89			153.483	90.3189	122.684	146.202
2775.85	1038.95	1628.72			34.1196	67.9198	96.6104	130.248
4181.43	1009.18	2090.37			164.797	42.4681	146.456	79.3785
3316.21	1875.53	3829.97			119.568	6.52855	146.968	130.5
4344.07	828.782	3703.61			97.5208	20.6821	72.2853	89.7977
4027.02	1181.71	2976.3			92.621	3.56625	102.742	34.5918
4506.87	721.979	4455.4			159.658	1.65895	106.893	151.857
1739.5	1367.35	4510.96			201.098	12.2976	124.564	126.353
1889.92	554.468	4067.53			100.7	2.84583	120.405	220.457
	786.383	2188.76			128.639	21.6297	113.044	149.988
	1527.37	2389.66			136.088	41.5581	152.761	121.589
	1035.4	3018.96			33.5299	27.3814	134.501	211.647
	479.129	2401.25			99.7772	40.3673	95.6357	167.738
	688.394	2012.52			136.425	75.0214	65.1489	140.528
	548.869	2736.6			111.629	119.107	83.6148	66.6045
	1096.85	2849.57			131.475	76.3932	153.199	80.1639
	371.015	3100.3			39.3368	174.133	148.144	160.306
	1404.21				22.9138	12.2026	138.783	168.182
	700.76				55.1812	28.8792	119.052	95.6983
	300.623				227.16	54.6939	178.216	97.504
	1299.34				37.2597	22.1787	180.438	85.3313
	1680.57				25.9767	31.4553	162.701	158.359
					197.07	61.0947	216.909	160.463
					32.5583	41.4158	87.5503	108.54
					13.8261	19.1652	95.5865	147.113
					112.703	27.5358	120.758	136.956
					202.491	21.9548	96.0499	83.0071
					189.291	95.3143	111.712
					180.011	22.2345	80.501
					111.034	43.8741	109.464
					160.531	19.936	113.983
					167.257	14.8406	165.186
					132.648	56.1683	84.0947
					173.763	28.0304	124.012
					140.437	12.0249	75.4263
					161.081	35.1258	170.334
					313.005	51.9737
					200.188	26.2044
					124.262	67.2228

[truncated: 11 more sheets: Length Traveled ANOVA, Worm Velocity ANOVA, RNAi srj-38, RNAi srj-38 ANOVA, srj-38 life tables, Embryo Morphology, Embryo ANOVA, srj-38 viability and burst stat, Length and Distension, length ANOVA, distension ANOVA]
