# Supplementary material for: A nematode model to evaluate microdeletion phenotype expression
Source: G3 (Bethesda). 2023 Nov 13;14(2):jkad258. doi: 10.1093/g3journal/jkad258 (PMC10849325; doi:10.1093/g3journal/jkad258)
Supplement: jkad258_Supplementary_Data [file jkad258_supplementary_data.zip › suppl_data/Supplemental_Methods_G3-2023-404629/C202SC18110931_Caenorhabditis_elegans_Primary_Report/src/css/base_new.css]

@charset "utf-8";
/* CSS Document */

#body{overflow: auto; width: 80%; height: 100%;margin-left:auto;margin-right:auto;border-right:1px #f0f0f0 solid;border-left:1px #f0f0f0 solid;background-color:#f8f8f8}
#goTopBtn {POSITION: fixed; TEXT-ALIGN: center; LINE-HEIGHT: 30px; WIDTH: 30px; BOTTOM: 35px; HEIGHT: 33px; FONT-SIZE: 12px; CURSOR: pointer; RIGHT: 0px; _position: absolute; _right: auto}
a:link{text-decoration: none; color:  darkblue;}
a:visited {text-decoration: none; color:#b0c4de;}
a:hover,a:active {color: #3366ff;}
/* a:active{color: #0000ff;}*/
a,img {border-style: none; outline: none !important}
a#alt:link {text-indent: 2em; background: #EAF2D3}
a#alt:visited {text-indent: 2em; background: #EAF2D3}
a#alt:hover {text-indent: 2em; background: #EAF2D3}
a#alt:active {text-indent: 2em; background: #EAF2D3}
/*dl {font-size:1.5em; text-indent: 2em; line-height: 1.5;}
dl.alt {font-size:0.8em; text-indent: 2em; line-height: 1.2;}*/
.span{background:#99ffcc;border-top: 1px #38538c;border-right: 1px;border-bottom: 1px;border-left: 1px;border-radius: 6px;}


#page{page-break-after: always;}
body {font-size:100%; padding:2em; font-family: "Times New Roman"}
ul {font-size:1.5em;  line-height: 1.5; font-family: ºÚÌå}
ul.alt {font-size:0.9em;  line-height: 1.2; font-family: ËÎÌå; margin: 0}
h1 {font-size:2em; text-align: center; color:#330099; font-family: ºÚÌå}
h2 {font-size:1.5em; color: green}
h2.big {font-size:1.5em; color: darkblue; font-family: ºÚÌå}
h3 {font-size:1.2em; text-indent:0.5em; color: green}
h4 {font-size:1em; text-indent:1em}


p.head {text-align: right; color: grey; font-family: ·½ÕýÒ¦Ìå}
p.paragraph {text-indent: 2em; line-height: 1.5; font-size: 1em}
p.center {text-align: center}
p.name_fig {text-align: center; line-height: 1.5; font-size: 0.9em; margin-left:2em; margin-right:2em}
p.name_table {line-height: 1.5; font-size: 0.9em; margin-left:2em; margin-right:2em}
p.premark {text-align: center; line-height: 1.5; font-size: 0.9em; margin-left:4em; margin-right:4em}
p.tremark {line-height: 1.5; margin-left:2em; font-size: 0.9em}
p.seq {line-height: 1.5; font-size: 0.9em; margin-left:2em; margin-right:2em; font-family:Courier New}
p.ref {font-family:Arial; line-height: 1.5; font-size: 0.9em}


img.logo {height: 40px}
img.exp {width:300px;}
img.exp1{width:400px;}
img.normal {height: auto}
/*img.normal1 {width:500px}
img.normal2 {height:auto; width:200px}
img.normal3 {width:60%}
img.normal4 {height:auto; width:350px}*/
img.small {height:60%; width: 60%}
img.middle{height:70%;width:70%}
img.middle1{width:20%}
img.middle2{height:80%;width:80%}
/*img.small2 {height: auto; width: 50%}
img.small3 {height: auto; width: 70%}
img.small4 {height: auto; width: 65%}
img.small5 {height: auto;  width: 55%}*/
img.floating {height:auto; width:450px}
img.wid {height:550px; width:90%}
/*img.wid2 { width:700px}*/


#tb{overflow: auto; width: 98%; height: 100%;margin-left:auto;margin-right:auto;}
.gy{font-family:"Trebuchet MS", Arial, Helvetica, sans-serif; width:98%; border-collapse:collapse;}
.gy td, .gy th {font-size:0.8em; border:1px solid #98bf21;padding:3px 7px 2px 7px;text-align:center;}
.gy th{font-size:0.8em;text-align:center;padding-top:5px;padding-bottom:4px;background-color:#A7C942;color:#ffffff;}
.gy tr.alt td {color:#000000;background-color:#EAF2D3;}


.menu { position:fixed; right:50px;top:0; z-index: 1000;}
.menu ul {list-style-type: none; padding-left:0}
.main_menu li{ float:left;  background: none repeat scroll 0 0 #368BCC;cursor: pointer; font-weight: bold;height: 45px;line-height: 45px;margin: 3px;text-align: center;width: 160px;font-size: 14px;border-top: 1px #38538c;border-right: 1px;border-bottom: 1px;border-left: 1px;border-radius: 10px;}
.main_menu li:hover { background: none repeat scroll 0 0 #20B2AA; box-shadow: 0 0 10px #9ACD32}
.main_menu li ul{ display:none; }
.main_menu li ul:hover{ display:block; }
#menu_list li{ margin:0; width:100%; font-size:12px; float:left; height:30px; line-height:30px; border-bottom:1px dashed #aaa;}
#menu_list li a,.main_menu li a{color:#fff; text-decoration:none;display: block;}
.close{ background:url(../images/close.gif) no-repeat; width:45px; height:45px;  position: fixed;top: 0; right: 0px; cursor:pointer;}
.open{ background:url(../images/open.gif) no-repeat; width:45px; height:45px;  position: fixed;top: 0;right: 0px;cursor:pointer;}


.albumSlider {width:600px;background:#EAF2D3; margin:0 auto; padding:10px; font-size:10px;position:relative;overflow:hidden;}
.albumSlider .fullview{position:relative; float:left;}
.albumSlider .fullview,
.albumSlider .fullview img {width:480px; height:480px;}
.albumSlider .fullview img {position:absolute; top:0; left:0;}
.albumSlider .slider{width:110px;height:480px;background:#fff;position:absolute;top:10px;right:10px;}
.albumSlider .imglistwrap{height:448px; overflow:hidden;margin-right:5px; position:relative;}
.albumSlider .imglist{position:relative;}
.albumSlider ul{list-style-type: none; padding-left:0}
.albumSlider li{height:96px;margin-top:0;clear:both; list-style:none;}
.albumSlider li img{width:90px;height:90px; float:right; display:inline;margin:2px 2px 0 0;border:1px solid #EAF2D3;}
.albumSlider a{width:103px;height:96px;display:block; outline:none;}
.albumSlider li a:hover,
.albumSlider li.current a{background:url(../images/album-slider-arrow_box.png) no-repeat 0 0;}
.albumSlider .button {width: 100px; height:16px;cursor:pointer;margin-left:5px;background:url(../images/album-slider-button.png) no-repeat 50% 100%;}
.albumSlider .movebackward{background-position: 50% 0;}
		

.albumSlider1 {width:1000px;background:#EAF2D3; margin:0 auto; padding:10px; font-size:10px;position:relative;overflow:hidden;}
.albumSlider1 .fullview{position:relative; float:left;}
.albumSlider1 .fullview,
.albumSlider1 .fullview img {width:900px; height:480px;}
.albumSlider1 .fullview img {position:absolute; top:0; left:0;}
.albumSlider1 .slider{width:110px;height:480px;background:#fff;position:absolute;top:10px;right:10px;}
.albumSlider1 .imglistwrap{height:448px; overflow:hidden;margin-right:5px; position:relative;}
.albumSlider1 .imglist{position:relative;}
.albumSlider1 ul{list-style-type: none; padding-left:0}
.albumSlider1 li{height:96px;margin-top:0;clear:both; list-style:none;}
.albumSlider1 li img{width:90px;height:90px; float:right; display:inline;margin:2px 2px 0 0;border:1px solid #EAF2D3;}
.albumSlider1 a{width:103px;height:96px;display:block; outline:none;}
.albumSlider1 li a:hover,
.albumSlider1 li.current a{background:url(../images/album-slider-arrow_box.png) no-repeat 0 0;}
.albumSlider1 .button {width: 100px; height:16px;cursor:pointer;margin-left:5px;background:url(../images/album-slider-button.png) no-repeat 50% 100%;}
.albumSlider1 .movebackward{background-position: 50% 0;}
