# Supplementary material for: A nematode model to evaluate microdeletion phenotype expression
Source: G3 (Bethesda). 2023 Nov 13;14(2):jkad258. doi: 10.1093/g3journal/jkad258 (PMC10849325; doi:10.1093/g3journal/jkad258)
Supplement: jkad258_Supplementary_Data [file jkad258_supplementary_data.zip › suppl_data/Supplemental_Methods_G3-2023-404629/C202SC18110931_Caenorhabditis_elegans_Primary_Report/src/css/style.css]

html, body, div, ul {
	margin: 0;
	padding: 2;
}

body {
    color: #262626;


}

#content {
	width: 400px;
	margin: 40px auto 0 auto;
	padding: 0 60px 30px 60px;
	border: solid 0px #cbcbcb;

	-moz-box-shadow: 0px 0px 10px #cbcbcb;
	-webkit-box-shadow: 0px 0px 10px #cbcbcb;
}

h1 {
	margin: 30px 0 15px 0;
	font-size: 30px;
	font-weight: bold;
	font-family: Arial;
}

h1 span {
	font-size: 50%;
	letter-spacing: -0.05em;
}

hr {
	border: none;
	height: 1px; line-height: 1px;
	background: #E5E5E5;
	margin-bottom: 20px;
	padding: 0;
}

p {
	margin: 0;
	padding: 7px 0;
}

a {
	outline: none;
}

a img {
	border: none;

}

a img.last {
	margin-right: 0;	
}

ul {
	margin-bottom: 24px;
	padding-left: 30px;
}
