# Supplementary material for: A nematode model to evaluate microdeletion phenotype expression
Source: G3 (Bethesda). 2023 Nov 13;14(2):jkad258. doi: 10.1093/g3journal/jkad258 (PMC10849325; doi:10.1093/g3journal/jkad258)
Supplement: jkad258_Supplementary_Data [file jkad258_supplementary_data.zip › suppl_data/Supplemental_Methods_G3-2023-404629/C202SC18110931_Caenorhabditis_elegans_Primary_Report/src/js/scrolltop.js]

$(document).ready(function(){
	//1.Ê×ÏÈ½«#goTopBtnÒþ²Ø
	$("#goTopBtn").hide();

	//2.¸ø´°¿ÚÌí¼ÓÊÂ¼þ£º¹ö¶¯Ê±´¥·¢
	$(window).scroll(function(){
		//µ±¹ö¶¯ÌõµÄÎ»ÖÃ´¦ÓÚ¾à¶¥²¿0ÏñËØÒÔÉÏÊ±£¬·µ»Ø¶¥²¿°´Å¥³öÏÖ£¬·ñÔòÏûÊ§
		if ($(window).scrollTop()>0){
			$("#goTopBtn").fadeIn(1500);
			}
		else{
			$("#goTopBtn").fadeOut(1500);
			}
	});
	
	//3.µ±µã»÷·µ»Ø¶¥²¿°´Å¥ºó£¬»Øµ½Ò³Ãæ¶¥²¿Î»ÖÃ
	$("#goTopBtn").click(function(){
		$('body,html').animate({scrollTop:0},1000);
	});
});
