# Supplementary material for: A nematode model to evaluate microdeletion phenotype expression
Source: G3 (Bethesda). 2023 Nov 13;14(2):jkad258. doi: 10.1093/g3journal/jkad258 (PMC10849325; doi:10.1093/g3journal/jkad258)
Supplement: jkad258_Supplementary_Data [file jkad258_supplementary_data.zip › suppl_data/Supplemental_Table_3_G3-2023-404629.xlsx]

## Sheet: Primers
Name	Sequence
mex5_ampl400	GGAGCATGACGAGTTGCCGATCG
mex5_amprev	GCCGGAGCATCAGTAGCTCTGAGC
mex5_ampl_fw	CCCAATTCCAGAAACTGACAGTCAACAACC
mex5_ampl_rev	GCCGGAGCATCAGTAGCTCTGAGC
K09C6.9_F1	GTAGGGTTACTGTAGATCGGAGC
K09C6.9_R1	AGTACCGTATCCTAGCGAGC
srj-38_F1	CGACTGGATTTACATCTTCCTTCC
srj-38_R1	ACAGATGCAGGAACATTCATAGG
ptr-16_FP	TGAAAGTCGTCGTTCTCTACT
ptr-16_RP	CAGTTCGTAGCCGATGTTA
rnst-2_FP	GAAAATCTTTAGCAGAAGGCGAG
rnst-2_RP	AGGCTAAAACTGATCCGG
trm-2a_FP	GCGCCATATGTCAGATTACG
trm-2a_RP	CATTTATTTCGATAACCGGCG
unc-34_FP	CCGAGTGATGACCTACAAC
unc-34_RP	CCATTCATATCATGAACTTTCAACG
microD_forward	ACCTCCCGCACTGATAGAAGCC
microd_reverse	GCGCCGTTCAGAGAATTCTGAG
srj-38_T7F4	TAATACGACTCACTATAGGGCTGGACGACTGGATTTACATCTTCC
srj-38_T7R4	TAATACGACTCACTATAGGGCAAATGTTCCGCACCTTGGTAC

## Sheet: gBlocks
mex-5 cx10 gBlock	AAAAAAAAGGATCCGGACCCTTTCCGCCGAATTATAAAACCCGCCTCTGCAAAAACTTTGCACGTGGCGGCACGGGCTTTTGCGATATGGGCGCACGTTGTAAGTTCGCCCACGGCCTGAAGGAACTCCGTGCTACGGACGCACCAGCCCGTTACCCGAATAACAAATACAAAACGAAACTGTGTAAAAATTTTGCGCGTGGTGGGACAGGCTTTTGCCCATATGGCTTGCGTTGCGAGTTTGTACACCCGACCGATAAAGAATAATGACTCGAGAAAAAAAA
srj-38 gBlock with T7 promoters	TAATACGACTCACTATAGGGATGCTGGACGACTGGATTTACATCTTCCTTCCAAGAATCTCATGCGCCTTGGCTTGGGTTGTGAACCCAATTTTTGTTTACTTTATTTTCACGGAAAAATCACAAACTTTTGGCAATTACCGATACCTGCTTCTGTTTTTTGCGCTCTTCAATTTGTTGTACTCGGTGGTAAATGTGGTGGTTCCGATTGATATCCACAATTATCGTTACTGCTTCTTCCTCATCCTACGCCACGGATGGTTTGTGGAAATCTCCGACTTCCACTATCACATGGCTGCGGGTCGTTGCTCATTGGTTGCATCAAGCTACGCACTTCTCCTAGTTCACTTCATCTATCGATTCCTTGTGATCTACGATTCAAGCCTCACTCGCTTACATT…
